# Supplementary material for: Fusion protein-driven IGF-IR/PI3K/AKT signals deregulate Hippo pathway promoting oncogenic cooperation of YAP1 and FUS-DDIT3 in myxoid liposarcoma
Source: Oncogenesis. 2022 Apr 22;11(1):20. doi: 10.1038/s41389-022-00394-7 (PMC9033823; doi:10.1038/s41389-022-00394-7)
Supplement: Supplementary file 2 — Supplementary Table S2 [file 41389_2022_394_MOESM2_ESM.xlsx]

## Sheet: Fig. 1B
Supplementary Table S2. Densitometric analysis of western blot results using Image Lab Software version 6.1 (Bio-Rad).
Fig. 1B	Replicate 1		Replicate 2		Replicate 3
SCP-1	EV	FUS-DDIT3	EV	FUS-DDIT3	EV	FUS-DDIT3
p-IGF-IR Tyr1135/36	863701.33	1008861.33	39812.80	357514.40	13921.12	1257882.88
t-IGF-IR	1448588.00	1300978.67	475656.00	159265.40	1340845.17	158135.76		Mean [%]		± SD	p-value
ratio (p-/t-)	0.60	0.78	0.08	2.24	0.01	7.95		EV	FUS-DDIT3
relative to CTRL [%]	100.00	130.06	100.00	2681.90	100.00	76615.15		100	26475.70	43440.78	0.35
p-AKT Ser473	1229865.68	1528040.77	699656.00	1158360.00	1081143.83	1586334.26
t-AKT	326078.83	343629.00	1341065.02	1832224.66	1557400.67	1836807.00		Mean [%]		± SD	p-value
ratio (p-/t-)	3.77	4.45	0.52	0.63	0.69	0.86		EV	FUS-DDIT3
relative to CTRL [%]	100.00	117.90	100.00	121.18	100.00	124.41		100	121.16	3.25	0.0004
p-LATS1 Thr1079	393530.07	355912.14	72069.60	304259.20	128718.40	705326.40
t-LATS1	995799.55	1751134.55	368860.00	2333357.00	279037.57	1787863.26		Mean [%]		± SD	p-value
ratio (p-/t-)	0.40	0.20	0.20	0.13	0.46	0.39		EV	FUS-DDIT3
relative to CTRL [%]	100.00	51.43	100.00	66.74	100.00	85.52		100	67.90	17.08	0.0312
p-MOB1 Thr35	2551237.00	1029713.40	638231.64	404292.68	434600.68	274478.40
t-MOB1	159854.49	402485.08	260671.64	807689.73	298749.09	1276966.64		Mean [%]		± SD	p-value
ratio (p-/t-)	15.96	2.56	2.45	0.50	1.45	0.21		EV	FUS-DDIT3
relative to CTRL [%]	100.00	16.03	100.00	20.44	100.00	14.78		100	17.08	2.98	<0.0001
YAP1	8888.00	175693.00	211710.38	2260690.63	461648.08	2531821.85
β-actin	168307.38	123732.92	246910.51	210334.88	637196.37	645970.14		Mean [%]		± SD	p-value
ratio (YAP1/β-actin)	0.05	1.42	0.86	10.75	0.72	3.92		EV	FUS-DDIT3
relative to CTRL [%]	100.00	2688.86	100.00	1253.51	100.00	540.98		100	1494.45	1094.02	0.09
FOXM1	262520.00	1638146.17	759496.20	2010240.80	353635.60	3306431.00
β-actin	168307.38	123732.92	246910.51	210334.88	637196.37	645970.14		Mean [%]		± SD	p-value
ratio (FOXM1/β-actin)	1.56	13.24	3.08	9.56	0.55	5.12		EV	FUS-DDIT3
relative to CTRL [%]	100.00	848.81	100.00	310.71	100.00	922.28		100	693.93	333.91	0.0369
Survivin	1730401.52	2267318.07	617499.00	1963333.00	987126.67	3960503.89
β-actin	168307.38	123732.92	246910.51	210334.88	637196.37	645970.14		Mean [%]		± SD	p-value
ratio (Survivin/β-actin)	10.28	18.32	2.50	9.33	1.55	6.13		EV	FUS-DDIT3
relative to CTRL [%]	100.00	178.23	100.00	373.24	100.00	395.77		100	315.75	119.62	0.0057

## Sheet: Fig. 1C
Supplementary Table S2. Densitometric analysis of western blot results using Image Lab Software version 6.1 (Bio-Rad).
Fig. 1C	Replicate 1		Replicate 2		Replicate 3
MLS 1765	siCTRL	siDDIT3	siCTRL	siDDIT3	siCTRL	siDDIT3
p-IGF-IR Tyr1135/36	506286.43	284042.02	1017551.90	358020.13	80916.56	30126.13
t-IGF-IR	1819636.47	1400935.00	648924.00	560848.00	1155187.79	793319.21		Mean [%]		± SD	p-value
ratio (p-/t-)	0.28	0.20	1.57	0.64	0.07	0.04		siCTRL	siDDIT3
relative to CTRL [%]	100.00	72.87	100.00	40.71	100.00	54.21		100	55.93	16.15	0.009
p-AKT Ser473	935707.40	771330.20	2010665.47	1119351.67	941080.50	696759.75
t-AKT	5190727.30	5783084.38	4018195.09	3923290.27	2866369.00	2370537.00		Mean [%]		± SD	p-value
ratio (p-/t-)	0.18	0.13	0.50	0.29	0.33	0.29		siCTRL	siDDIT3
relative to CTRL [%]	100.00	73.99	100.00	57.02	100.00	89.52		100	73.51	16.26	0.0477
p-LATS1 Thr1079	184786.31	981212.38	933614.40	2323667.40	560675.33	1567494.33
t-LATS1	613303.59	382716.71	1203663.59	794127.31	1499275.72	584344.00		Mean [%]		± SD	p-value
ratio (p-/t-)	0.30	2.56	0.78	2.93	0.37	2.68		siCTRL	siDDIT3
relative to CTRL [%]	100.00	850.93	100.00	377.24	100.00	717.31		100	648.49	244.22	0.0177
p-MOB1 Thr35	129656.44	209373.63	839543.33	1152184.33	266177.23	358548.92
t-MOB1	498742.00	321452.00	1870534.00	1262566.00	1546244.21	874538.07		Mean [%]		± SD	p-value
ratio (p-/t-)	0.26	0.65	0.45	0.91	0.17	0.41		siCTRL	siDDIT3
relative to CTRL [%]	100.00	250.55	100.00	203.32	100.00	238.16		100	230.68	24.48	0.0008
YAP1	768840.57	507269.57	2291241.67	1295290.67	1878708.00	1525164.00
GAPDH	5336854.74	5933419.26	1396507.24	1443948.00	1464357.19	1364911.35		Mean [%]		± SD	p-value
ratio (YAP1/GAPDH)	0.14	0.09	1.64	0.90	1.28	1.12		siCTRL	siDDIT3
relative to CTRL [%]	100.00	59.34	100.00	54.67	100.00	87.10		100	67.04	17.53	0.0309
FOXM1	2582297.38	1567918.38	793312.64	440899.27	992131.25	603970.40
GAPDH	5336854.74	5933419.26	1396507.24	1443948.00	628995.31	638421.83		Mean [%]		± SD	p-value
ratio (FOXM1/GAPDH)	0.48	0.26	0.57	0.31	1.58	0.95		siCTRL	siDDIT3
relative to CTRL [%]	100.00	54.61	100.00	53.75	100.00	59.98		100	56.11	3.37	<0.0001
Survivin	823194.48	435171.32	1509697.33	1182216.00	2151169.37	1323296.44
GAPDH	5978449.71	6189463.79	1396507.24	1443948.00	1464357.19	1364911.35		Mean [%]		± SD	p-value
ratio (Survivin/GAPDH)	0.14	0.07	1.08	0.82	1.47	0.97		siCTRL	siDDIT3
relative to CTRL [%]	100.00	51.06	100.00	75.74	100.00	66.00		100	64.26	12.43	0.0076

## Sheet: Fig. 1D
Supplementary Table S2. Densitometric analysis of western blot results using Image Lab Software version 6.1 (Bio-Rad).
Fig. 1D	Replicate 1				Replicate 2				Replicate 3
MLS 1765-92	siCTRL	siDDIT3	siCTRL	siDDIT3	siCTRL	siDDIT3	siCTRL	siDDIT3	siCTRL	siDDIT3	siCTRL	siDDIT3
C = cytoplasmic; N = nuclear	C	C	N	N	C	C	N	N	C	C	N	N
p-YAP1 Ser127	815385.33	1718080.00	311018.29	450823.43	1737132.67	3140801.78	292804.00	326688.80	1871094.93	3211173.00	309445.38	751250.34	Cytoplasmic fraction				Nuclear fraction
t-YAP1	288021.04	575829.39	241010.26	189027.30	261911.00	323247.67	1221108.39	1063678.39	119705.10	119319.03	512998.48	471155.31	Mean [%]		± SD	p-value	Mean [%]		± SD	p-value
ratio	2.83	2.98	1.29	2.38	6.63	9.72	0.24	0.31	15.63	26.91	0.60	1.59	siCTRL	siDDIT3			siCTRL	siDDIT3
relative to CTRL [%]	100.00	105.39	100.00	184.81	100.00	146.50	100.00	128.09	100.00	172.18	100.00	264.33	100	141.4	33.7	0.0017	100	192.4	68.4	0.167
p-YAP1 Ser397	70165.00	303746.00	314024.60	620892.60	462832.73	1501429.64	595127.18	1164529.09	867192.75	2287565.00	614960.13	1552892.06	Cytoplasmic fraction				Nuclear fraction
t-YAP1	288021.04	575829.39	241010.26	189027.30	261911.00	323247.67	1221108.39	1063678.39	119705.10	119319.03	512998.48	471155.31	Mean [%]		± SD	p-value	Mean [%]		± SD	p-value
ratio (p-/t-)	0.24	0.53	1.30	3.28	1.77	4.64	0.49	1.09	7.24	19.17	1.20	3.30	siCTRL	siDDIT3			siCTRL	siDDIT3
relative to CTRL [%]	100.00	216.53	100.00	252.09	100.00	262.84	100.00	224.64	100.00	264.64	100.00	274.95	100	248.0	27.3	0.0083	100	250.6	25.2	0.0034
YAP1	288021.04	575829.39	241010.26	189027.30	261911.00	323247.67	1221108.39	1063678.39	119705.10	119319.03	512998.48	471155.31
GAPDH	1146252.48	1030629.28	-	-	1777551.00	2232055.00	-	-	3294117.76	2682672.29	-	-	Cytoplasmic fraction				Nuclear fraction
Histone H3	-	-	811742.67	723499.33	-	-	659939.74	655060.89	-	-	811079.38	1143503.08	Mean [%]		± SD	p-value	Mean [%]		± SD	p-value
ratio (YAP1/marker)	0.25	0.56	0.30	0.26	0.15	0.14	1.85	1.62	0.04	0.04	0.63	0.41	siCTRL	siDDIT3			siCTRL	siDDIT3
relative to CTRL [%]	100.00	222.36	100.00	88.00	100.00	98.29	100.00	87.76	100.00	122.40	100.00	65.14	100	147.7	65.8	0.2468	100	80.3	13.1	0.0224
FOXM1	648618.12	319052.00	1415863.75	1376867.50	334911.00	309987.00	841237.74	683769.52	780482.33	577733.60	1173806.87	1364440.67
GAPDH	1146252.48	1030629.28	-	-	1777551.00	2232055.00	-	-	3294117.76	2682672.29	-	-	Cytoplasmic fraction				Nuclear fraction
Histone H3	-	-	811742.67	723499.33	-	-	659939.74	655060.89	-	-	811079.38	1143503.08	Mean [%]		± SD	p-value	Mean [%]		± SD	p-value
ratio (FOXM1/marker)	0.57	0.31	1.74	1.90	0.19	0.14	1.27	1.04	0.24	0.22	1.45	1.19	siCTRL	siDDIT3			siCTRL	siDDIT3
relative to CTRL [%]	100.00	54.71	100.00	109.11	100.00	73.71	100.00	81.89	100.00	90.89	100.00	82.45	100	73.1	18.1	0.0160	100	91.1	15.6	0.432

## Sheet: Fig. 1E
Supplementary Table S2. Densitometric analysis of western blot results using Image Lab Software version 6.1 (Bio-Rad).
Fig. 1E	Replicate 1				Replicate 2				Replicate 3
IGF-II	-	-	200 ng/mL	400 ng/mL	-	-	200 ng/mL	400 ng/mL	-	-	200 ng/mL	400 ng/mL
MLS 1765-92 (48 h siRNA)	siCTRL	siDDIT3	siDDIT3	siDDIT3	siCTRL	siDDIT3	siDDIT3	siDDIT3	siCTRL	siDDIT3	siDDIT3	siDDIT3
p-LATS1 Thr1079	825919.07	1437557.27	1560503.13	1371530.47	661588.54	1793303.54	1194443.62	1017422.46	307769.92	623227.23	485203.31	464813.85
LATS1	5864133.20	3104576.60	2325903.20	1970592.40	4665209.86	3019953.43	2477270.79	2923992.93	2679595.08	1039449.15	1527536.62	2304386.62
GAPDH	1519407.00	1509771.50	1686158.64	2100162.23	1890946.64	1270856.00	1364043.56	1420594.44	1223299.28	1129531.40	1119363.28	1683897.20	Mean [%]	Mean [%]	± SD	p-value	Mean [%]	± SD	p-value	Mean [%]	± SD	p-value
ratio (p-LATS1/GAPDH)	0.54	0.95	0.93	0.65	0.35	1.41	0.88	0.72	0.25	0.55	0.43	0.28	siCTRL (-)	siDDIT3 (-)			siDDIT3 (+200 ng/mL)			siDDIT3 (+400 ng/mL)
relative to CTRL [%]	100.00	175.17	170.26	120.14	100.00	403.32	250.28	204.70	100.00	219.31	172.29	109.72	100	265.9	121.0	0.0764	197.6	37.3	0.4030	144.9	52.1	0.1869
p-YAP1 Ser127	148763.86	282583.45	248821.79	214083.45	1697746.62	3143998.46	2313386.00	2167853.92	149947.66	680356.60	310264.43	303403.83
YAP1	3219734.75	2461186.03	2285484.98	1912205.31	3835153.17	2785455.34	2032746.93	1976843.90	2352155.17	1652521.97	1424135.79	1785519.24
GAPDH	1519407.00	1509771.50	1686158.64	2100162.23	1890946.64	1270856.00	1364043.56	1420594.44	1223299.28	1129531.40	1119363.28	1683897.20	Mean [%]	Mean [%]	± SD	p-value	Mean [%]	± SD	p-value	Mean [%]	± SD	p-value
ratio (p-YAP1/GAPDH)	0.10	0.19	0.15	0.10	0.90	2.47	1.70	1.53	0.12	0.60	0.28	0.18	siCTRL (-)	siDDIT3 (-)			siDDIT3 (+200 ng/mL)			siDDIT3 (+400 ng/mL)
relative to CTRL [%]	100.00	191.17	150.72	104.11	100.00	275.54	188.90	169.97	100.00	491.40	226.13	146.99	100	319.4	154.8	0.0701	188.6	30.8	0.2245	140.4	33.4	0.1219
p-YAP1 Ser397	326801.86	588827.71	420067.00	426490.29	763534.89	1884285.11	1301503.33	1309817.11	28725.15	189646.55	149110.90	78050.20
YAP1	3219734.75	2461186.03	2285484.98	1912205.31	3835153.17	2785455.34	2032746.93	1976843.90	2352155.17	1652521.97	1424135.79	1785519.24
GAPDH	1519407.00	1509771.50	1686158.64	2100162.23	1890946.64	1270856.00	1364043.56	1420594.44	1223299.28	1129531.40	1119363.28	1683897.20	Mean [%]	Mean [%]	± SD	p-value	Mean [%]	± SD	p-value	Mean [%]	± SD	p-value
ratio (p-YAP1/GAPDH)	0.22	0.39	0.25	0.20	0.40	1.48	0.95	0.92	0.02	0.17	0.13	0.05	siCTRL (-)	siDDIT3 (-)			siDDIT3 (+200 ng/mL)			siDDIT3 (+400 ng/mL)
relative to CTRL [%]	100.00	181.33	115.83	94.42	100.00	367.20	236.30	228.34	100.00	715.02	567.29	197.39	100	421.2	270.9	0.1092	306.5	190.9	0.5812	173.4	70.1	0.1999
YAP1	3219734.75	2461186.03	2285484.98	1912205.31	3835153.17	2785455.34	2032746.93	1976843.90	2352155.17	1652521.97	1424135.79	1785519.24
GAPDH	1519407.00	1509771.50	1686158.64	2100162.23	1890946.64	1270856.00	1364043.56	1420594.44	1223299.28	1129531.40	1119363.28	1683897.20	Mean [%]	Mean [%]	± SD	p-value	Mean [%]	± SD	p-value	Mean [%]	± SD	p-value
ratio (YAP1/GAPDH)	2.12	1.63	1.36	0.91	2.03	2.19	1.49	1.39	1.92	1.46	1.27	1.06	siCTRL (-)	siDDIT3 (-)			siDDIT3 (+200 ng/mL)			siDDIT3 (+400 ng/mL)
relative to CTRL [%]	100.00	76.93	63.96	42.97	100.00	108.07	116.79	126.21	100.00	76.09	57.89	44.05	100	87.0	18.2	0.2837	79.5	26.4	0.7061	71.1	47.7	0.6182

## Sheet: Fig. 2A_IGF-II
Supplementary Table S2. Densitometric analysis of western blot results using Image Lab Software version 6.1 (Bio-Rad).
Fig. 2A	Replicate 1		Replicate 2		Replicate 3
MLS 402-92 - IGF-II	CTRL	IGF-II	CTRL	IGF-II	CTRL	IGF-II
p-IGF-IR Tyr1135/36	70676.90	447326.58	145411.06	444887.81	68519.06	393229.65
IGF-IR	160628.80	142836.16	224723.00	93660.18	139138.45	110986.64		Mean [%]		± SD	p-value
ratio (p-/t-)	0.44	3.13	0.65	4.75	0.49	3.54		CTRL	IGF-II
relative to CTRL [%]	100.00	711.76	100.00	734.08	100.00	719.47		100	721.8	11.3	<0.0001
p-AKT Ser473	3522417.14	7455038.86	964104.00	2363472.33	254082.67	973242.67
AKT	15397052.18	15032861.27	3174451.42	2223199.60	1639384.12	1552858.00		Mean [%]		± SD	p-value
ratio	0.23	0.50	0.30	1.06	0.15	0.63		CTRL	IGF-II
relative to CTRL [%]	100.00	216.77	100.00	350.04	100.00	404.39		100	323.7	96.5	0.0159
p-LATS1 Thr1079	636117.09	516620.00	1430445.83	298289.39	320008.00	47996.00
LATS1	815230.55	855709.45	1953167.67	1225380.67	739093.67	667877.67		Mean [%]		± SD	p-value
ratio (p-/t-)	0.78	0.60	0.73	0.24	0.43	0.07		CTRL	IGF-II
relative to CTRL [%]	100.00	77.37	100.00	33.24	100.00	16.60		100	42.4	31.4	0.0336
p-YAP1 Ser127	325574.35	272062.35	990060.00	682744.00	2057564.52	1408959.20
YAP1	2577529.16	2346068.04	2821604.92	2354684.77	2008302.08	1540669.69		Mean [%]		± SD	p-value
ratio (p-/t-)	0.13	0.12	0.35	0.29	1.02	0.91		CTRL	IGF-II
relative to CTRL [%]	100.00	91.81	100.00	82.63	100.00	89.26		100	87.9	4.7	0.0112
p-YAP1 Ser397	222964.94	169412.00	2413822.76	1703973.66	1470889.66	1094124.28
YAP1	2577529.16	2346068.04	2821604.92	2354684.77	2008302.08	1540669.69		Mean [%]		± SD	p-value
ratio (p-/t-)	0.09	0.07	0.86	0.72	0.73	0.71		CTRL	IGF-II
relative to CTRL [%]	100.00	83.48	100.00	84.59	100.00	96.96		100	88.3	7.5	0.054
Fig. 2A	Replicate 1		Replicate 2		Replicate 3
MLS 1765-92 - IGF-II	CTRL	IGF-II	CTRL	IGF-II	CTRL	IGF-II
p-IGF-IR Tyr1135/36	305947.00	1773750.00	152018.13	275789.94	33984.75	145921.38
IGF-IR	1578417.00	1553234.00	398747.18	205346.73	312804.91	201340.00		Mean [%]		± SD	p-value
ratio (p-/t-)	0.19	1.14	0.38	1.34	0.11	0.72		CTRL	IGF-II
relative to CTRL [%]	100.00	589.16	100.00	352.28	100.00	667.08		100	536.2	164.0	0.01
p-AKT Ser473	1140744.86	5314417.97	523372.00	3636053.67	165336.00	3073915.00
AKT	4613552.13	5006089.65	2743161.04	2466951.00	2988747.20	2587065.08		Mean [%]		± SD	p-value
ratio (p-/t-)	0.25	1.06	0.19	1.47	0.06	1.19		CTRL	IGF-II
relative to CTRL [%]	100.00	429.34	100.00	772.52	100.00	2147.86		100	1.116.6	909.5	0.1249
p-LATS1 Thr1079	1330621.67	1114699.17	737556.00	521174.40	1266558.40	706648.00
LATS1	899998.00	1046748.36	686125.00	753019.67	1604018.33	1708289.33		Mean [%]		± SD	p-value
ratio (p-/t-)	1.48	1.06	1.07	0.69	0.79	0.41		CTRL	IGF-II
relative to CTRL [%]	100.00	72.03	100.00	64.39	100.00	52.39		100	62.9	9.9	0.0029
p-YAP1 Ser127	104919.00	72279.00	58743.56	32912.00	219997.78	194726.81
YAP1	96060.00	94565.00	1275664.62	1629268.77	1068549.85	1264335.46		Mean [%]		± SD	p-value
ratio (p-/t-)	1.09	0.76	0.05	0.02	0.21	0.15		CTRL	IGF-II
relative to CTRL [%]	100.00	69.98	100.00	43.87	100.00	74.81		100	62.9	16.6	0.018
p-YAP1 Ser397	141442.80	96983.00	691782.48	559421.79	1177435.50	807154.25
YAP1	96060.00	94565.00	1275664.62	1629268.77	1068549.85	1264335.46		Mean [%]		± SD	p-value
ratio (p-/t-)	1.47	1.03	0.54	0.34	1.10	0.64		CTRL	IGF-II
relative to CTRL [%]	100.00	69.65	100.00	63.32	100.00	57.94		100	63.6	5.9	0.0004

## Sheet: FIg. 2A_BMS
Supplementary Table S2. Densitometric analysis of western blot results using Image Lab Software version 6.1 (Bio-Rad).
Fig. 2A	Replicate 1		Replicate 2		Replicate 3
MLS 402-91 - BMS-754807	CTRL	BMS	CTRL	BMS	CTRL	BMS
p-IGF-IR Tyr1135/36	1626887.75	573018.13	271758.78	70224.04	114716.60	15408.29
IGF-IR	1457348.00	1782152.00	951954.74	1491872.63	378622.75	431738.00		Mean [%]		± SD	p-value
ratio (p-/t-)	1.12	0.32	0.29	0.05	0.30	0.04		CTRL	BMS
relative to CTRL [%]	100.00	28.80	100.00	16.49	100.00	11.78		100	19.0	8.8	<0.0001
p-AKT Ser473	1952340.00	859772.00	687594.19	589849.62	1449555.84	615456.64
AKT	1128056.94	945505.41	2811165.57	2631292.57	5204139.24	5239249.24		Mean [%]		± SD	p-value
ratio	1.73	0.91	0.24	0.22	0.28	0.12		CTRL	BMS
relative to CTRL [%]	100.00	52.54	100.00	91.65	100.00	42.17		100	62.1	26.1	0.0657
p-LATS1 Thr1079	818488.13	914479.80	1206996.00	1484406.45	1023221.75	1944424.75
LATS1	3191089.27	2690689.67	784242.33	944066.00	3179601.32	3520986.15		Mean [%]		± SD	p-value
ratio (p-/t-)	0.26	0.34	1.54	1.57	0.32	0.55		CTRL	BMS
relative to CTRL [%]	100.00	132.51	100.00	102.16	100.00	171.60		100	135.4	34.8	0.1529
p-YAP1 Ser127	732468.00	907592.00	1018939.11	1815066.22	9821296.00	11873636.00
YAP1	4887506.00	4450441.00	470706.55	496896.36	12436553.50	8580311.00		Mean [%]		± SD	p-value
ratio (p-/t-)	0.15	0.20	2.16	3.65	0.79	1.38		CTRL	BMS
relative to CTRL [%]	100.00	136.08	100.00	168.74	100.00	175.23		100	160.0	21.0	0.0078
p-YAP1 Ser397	310636.00	503844.00	3572184.00	4173288.57	7447068.50	10154813.00
YAP1	4887506.00	4450441.00	470706.55	496896.36	12436553.50	8580311.00		Mean [%]		± SD	p-value
ratio (p-/t-)	0.06	0.11	7.59	8.40	0.60	1.18		CTRL	BMS
relative to CTRL [%]	100.00	178.13	100.00	110.67	100.00	197.64		100	162.1	45.6	0.0778
Fig. 2A	Replicate 1		Replicate 2		Replicate 3
MLS 1765-92 - BMS-754807	CTRL	BMS	CTRL	BMS	CTRL	BMS
p-IGF-IR Tyr1135/36	3615359.34	1106874.48	143946.52	21724.96	153095.06	35510.34
IGF-IR	1383794.95	1136045.05	1801929.68	1833845.05	110405.00	317725.75		Mean [%]		± SD	p-value
ratio (p-/t-)	2.61	0.97	0.08	0.01	1.39	0.11		CTRL	BMS
relative to CTRL [%]	100.00	37.29	100.00	14.83	100.00	8.06		100	20.1	15.3	0.0008
p-AKT Ser473	3178145.60	1352431.20	969043.05	490014.86	1876387.64	1659034.24
AKT	5937901.75	6026799.25	3015540.00	3000812.00	4382694.24	5563738.47		Mean [%]		± SD	p-value
ratio (p-/t-)	0.54	0.22	0.32	0.16	0.43	0.30		CTRL	BMS
relative to CTRL [%]	100.00	41.93	100.00	50.82	100.00	69.65		100	54.1	14.2	0.005
p-LATS1 Thr1079	568380.90	1027821.60	2324383.00	3257202.00	184004.50	359102.25
LATS1	707476.83	722577.24	617924.17	550852.00	925749.87	714819.37		Mean [%]		± SD	p-value
ratio (p-/t-)	0.80	1.42	3.76	5.91	0.20	0.50		CTRL	BMS
relative to CTRL [%]	100.00	177.05	100.00	157.19	100.00	252.75		100	195.7	50.4	0.0302
p-YAP1 Ser127	1253332.00	2832276.00	813963.00	1100928.00	1481730.50	4259274.50
YAP1	4507330.31	4961881.23	278369.82	186093.45	2374655.56	3187568.32		Mean [%]		± SD	p-value
ratio (p-/t-)	0.28	0.57	2.92	5.92	0.62	1.34		CTRL	BMS
relative to CTRL [%]	100.00	205.28	100.00	202.32	100.00	214.14		100	207.2	6.2	<0.0001
p-YAP1 Ser397	1590217.17	3377085.67	3101636.57	2260439.43	836696.00	2796880.50
YAP1	4507330.31	4961881.23	278369.82	186093.45	2374655.56	3187568.32		Mean [%]		± SD	p-value
ratio (p-/t-)	0.35	0.68	11.14	12.15	0.35	0.88		CTRL	BMS
relative to CTRL [%]	100.00	192.91	100.00	109.02	100.00	249.03		100	183.7	70.5	0.1089

## Sheet: Fig. 2A LY
Supplementary Table S2. Densitometric analysis of western blot results using Image Lab Software version 6.1 (Bio-Rad).
Fig. 2A	Replicate 1		Replicate 2		Replicate 3
MLS 402-91 - LY294002	CTRL	LY	CTRL	LY	CTRL	LY
p-AKT Ser473	1501112.00	193337.60	4865576.71	146794.86	2225544.40	50732.80
AKT	3590853.00	3403495.00	3118005.52	3053513.66	20721952.53	19877094.21		Mean [%]		± SD	p-value
ratio	0.42	0.06	1.56	0.05	0.11	0.00		CTRL	LY
relative to CTRL [%]	100.00	13.59	100.00	3.08	100.00	2.38		100	6.3	6.3	<0.0001
p-LATS1 Thr1079	140392.00	377348.00	1470608.94	1657756.71	1692746.48	1843862.33
LATS1	573865.44	854205.44	1880456.13	1509144.39	4089975.80	3727382.80		Mean [%]		± SD	p-value
ratio (p-/t-)	0.24	0.44	0.78	1.10	0.41	0.49		CTRL	LY
relative to CTRL [%]	100.00	180.57	100.00	140.46	100.00	119.52		100	146.9	31.0	0.0588
p-YAP1 Ser127	666240.00	927884.00	373016.44	391997.78	1098808.36	1687241.82
YAP1	1730194.40	1548973.60	2021113.25	1369527.50	970872.35	822268.70		Mean [%]		± SD	p-value
ratio (p-/t-)	0.39	0.60	0.18	0.29	1.13	2.05		CTRL	LY
relative to CTRL [%]	100.00	155.57	100.00	155.09	100.00	181.30		100	164.0	15.0	0.0018
p-YAP1 Ser397	1283147.35	1993294.26	787168.16	996268.48	849328.00	1354282.00
YAP1	1730194.40	1548973.60	2021113.25	1369527.50	970872.35	822268.70		Mean [%]		± SD	p-value
ratio (p-/t-)	0.74	1.29	0.39	0.73	0.87	1.65		CTRL	LY
relative to CTRL [%]	100.00	173.52	100.00	186.78	100.00	188.27		100	182.9	8.1	<0.0001
Fig. 2A	Replicate 1		Replicate 2		Replicate 3
MLS 1765-92 - LY294002	CTRL	LY	CTRL	LY	CTRL	LY
p-AKT Ser473	2496466.34	60367.31	2332878.00	156097.00	226496.80	11941.60
AKT	9793700.26	7277538.84	2406257.71	2410516.93	1271859.20	1184823.53		Mean [%]		± SD	p-value
ratio (p-/t-)	0.25	0.01	0.97	0.06	0.18	0.01		CTRL	LY
relative to CTRL [%]	100.00	3.25	100.00	6.68	100.00	5.66		100	5.2	1.8	<0.0001
p-LATS1 Thr1079	509291.07	730571.77	169698.40	395181.60	142100.93	319888.86
LATS1	933944.75	1140543.59	794260.00	650461.57	1994471.36	1599307.21		Mean [%]		± SD	p-value
ratio (p-/t-)	0.55	0.64	0.21	0.61	0.07	0.20		CTRL	LY
relative to CTRL [%]	100.00	117.46	100.00	284.35	100.00	280.74		100	227.5	95.3	0.0814
p-YAP1 Ser127	1283147.35	1993294.26	162296.00	381880.00	733165.72	997459.60
YAP1	2752695.00	3285937.00	1606225.00	1515136.00	1278632.54	1482018.69		Mean [%]		± SD	p-value
ratio (p-/t-)	0.47	0.61	0.10	0.25	0.57	0.67		CTRL	LY
relative to CTRL [%]	100.00	130.13	100.00	249.44	100.00	117.38		100	165.7	72.8	0.1931
p-YAP1 Ser397	1043753.04	1564101.09	330505.00	484566.00	578583.74	824811.39
YAP1	2752695.00	3285937.00	1606225.00	1515136.00	1278632.54	1482018.69		Mean [%]		± SD	p-value
ratio (p-/t-)	0.38	0.48	0.21	0.32	0.45	0.56		CTRL	LY
relative to CTRL [%]	100.00	125.54	100.00	155.43	100.00	122.99		100	134.7	18.0	0.0289
