# Supplementary material for: Fusion protein-driven IGF-IR/PI3K/AKT signals deregulate Hippo pathway promoting oncogenic cooperation of YAP1 and FUS-DDIT3 in myxoid liposarcoma
Source: Oncogenesis. 2022 Apr 22;11(1):20. doi: 10.1038/s41389-022-00394-7 (PMC9033823; doi:10.1038/s41389-022-00394-7)
Supplement: Supplementary file 3 — Supplementary Table S6 [file 41389_2022_394_MOESM3_ESM.xlsx]

## Sheet: siDDIT3
Supplementary Table S6. (A) Differential gene expression analysis of RNA-seq data upon FUS-DDIT3 knockdown
(siDDIT3) in MLS 402-91.
Gene	LFC	FDR	seLFC	meanCounts	GRCh37_ID	ENSEMBL_gene_version
C3	6.60984	9.93797e-12	0.964061	1748.46	ENSG00000125730	12
WNT6	3.40267	1.7607e-13	0.448125	78.1994	ENSG00000115596	3
SLC7A8	3.23192	6.38205e-14	0.417021	90.0983	ENSG00000092068	14
WBSCR28	2.99412	0.000586055	0.716736	26.1292	ENSG00000175877	3
AGPAT9	2.74605	4.93821e-13	0.369003	106.344	ENSG00000138678	6
SEMA6D	2.59034	4.81918e-18	0.292977	163.174	ENSG00000137872	11
SLCO2A1	2.58243	6.65297e-26	0.240016	205.08	ENSG00000174640	8
LUM	2.55764	3.26575e-33	0.208539	433.125	ENSG00000139329	4
GLP2R	2.55056	8.09198e-30	0.220037	281.089	ENSG00000065325	8
NFE2	2.53586	2.13488e-30	0.216596	282.664	ENSG00000123405	9
GBP2	2.4383	9.66763e-20	0.262487	198.406	ENSG00000162645	8
SLC25A18	2.42416	4.09497e-16	0.291819	164.62	ENSG00000182902	9
TAS1R3	2.37551	3.91473e-20	0.252886	194.94	ENSG00000169962	4
MYO7A	2.30928	3.82103e-31	0.194724	341.626	ENSG00000137474	15
TLR6	2.27447	8.1477e-10	0.360617	85.648	ENSG00000174130	8
AKR1C3	2.26834	2.27246e-12	0.317014	149.337	ENSG00000196139	7
CA9	2.20242	1.91587e-19	0.23911	211.466	ENSG00000107159	8
PKIB	2.20169	8.31823e-09	0.373168	109.688	ENSG00000135549	10
MPZL3	2.15314	1.40409e-17	0.247099	203.572	ENSG00000160588	5
PDZK1	2.10546	1.79996e-05	0.489963	53.1463	ENSG00000174827	9
MAL	2.09191	4.55368e-11	0.311878	127.921	ENSG00000172005	6
SYNPO	2.0873	2.46217e-61	0.124087	4532.07	ENSG00000171992	8
GPR116	2.06887	1.36077e-23	0.202539	603.113	ENSG00000069122	14
ZP1	2.06023	9.0295e-09	0.349423	100.627	ENSG00000149506	6
SSTR3	2.03183	1.77418e-09	0.333417	178.618	ENSG00000183473	5
ENPP2	2.02531	3.02895e-12	0.284822	173.901	ENSG00000136960	8
TREM2	2.00883	0.00261367	0.688978	71.4791	ENSG00000095970	12
ZNF295-AS1	1.99597	7.77127e-07	0.397836	67.1921	ENSG00000237232	3
C10orf10	1.98782	2.72316e-15	0.247029	343.932	ENSG00000165507	8
LGALS12	1.98404	0.000594012	0.599749	39.2216	ENSG00000133317	10
GGT5	1.9569	1.1763e-10	0.299037	166.105	ENSG00000099998	13
WNT10A	1.94081	5.10279e-05	0.482856	67.4059	ENSG00000135925	4
SULF1	1.93594	2.85767e-11	0.285821	140.105	ENSG00000137573	9
VWA7	1.92495	1.60639e-20	0.202786	335.066	ENSG00000204396	6
PROC	1.9215	0.000153023	0.514623	44.7034	ENSG00000115718	13
C4A	1.92075	4.1483e-07	0.372932	119.607	ENSG00000244731	3
CGN	1.91918	5.62447e-43	0.136685	1163.24	ENSG00000143375	10
IL21R	1.86416	2.4127e-22	0.187927	422.702	ENSG00000103522	11
DHRS2	1.86383	1.80141e-32	0.153741	1333.5	ENSG00000100867	10
HES1	1.85602	1.00387e-08	0.320351	181.486	ENSG00000114315	3
STMND1	1.81853	0.000535382	0.546458	39.191	ENSG00000230873	4
LINC00525	1.81675	1.94572e-05	0.4234	64.5949	ENSG00000146666	4
ABCC3	1.80417	3.30857e-20	0.191666	327.89	ENSG00000108846	11
PRDM1	1.79424	3.38451e-13	0.241403	223.904	ENSG00000057657	10
GPR56	1.79328	1.39958e-50	0.117587	1980.72	ENSG00000205336	7
MMP3	1.78483	5.99387e-11	0.268046	208.135	ENSG00000149968	7
STRA6	1.77337	6.46101e-23	0.176004	415.629	ENSG00000137868	14
GPR35	1.77227	2.86739e-14	0.228397	363.767	ENSG00000178623	7
PCDHGA1	1.77113	9.82359e-05	0.460024	53.279	ENSG00000204956	4
LNX1	1.75433	1.0672e-08	0.303328	129.96	ENSG00000072201	9
IRAK2	1.75364	1.40758e-15	0.21527	945.768	ENSG00000134070	4
RARRES2	1.75339	4.27253e-25	0.165797	512.323	ENSG00000106538	5
EGLN3	1.74975	6.06548e-10	0.278547	217.239	ENSG00000129521	9
GDF5	1.73355	1.93334e-11	0.253375	171.707	ENSG00000125965	4
MAP2	1.73299	1.94337e-25	0.162587	510.561	ENSG00000078018	15
ZEB1	1.73035	1.46431e-10	0.265397	152.637	ENSG00000148516	17
GPR68	1.71889	0.00192901	0.597771	41.1261	ENSG00000119714	6
CDH5	1.71285	8.63921e-08	0.317953	121.91	ENSG00000179776	13
CD200	1.69547	3.4002e-12	0.238795	246.463	ENSG00000091972	14
WISP2	1.69423	2.91771e-11	0.249858	170.005	ENSG00000064205	6
TGFBR3	1.69138	7.782e-36	0.132577	1411.26	ENSG00000069702	6
CD52	1.67053	1.43089e-05	0.381265	77.8483	ENSG00000169442	4
PGM2L1	1.65728	4.96698e-30	0.142418	1864.26	ENSG00000165434	6
LCP1	1.65422	1.84066e-12	0.23017	451.856	ENSG00000136167	9
VAMP8	1.65313	0.00027465	0.462033	51.2586	ENSG00000118640	6
CARD6	1.64511	2.20392e-15	0.20334	374.825	ENSG00000132357	9
FAIM2	1.63744	4.12049e-37	0.125941	1442.59	ENSG00000135472	4
COLEC12	1.63493	8.7855e-09	0.28073	265.253	ENSG00000158270	10
MLC1	1.63489	4.6041e-06	0.352161	103.7	ENSG00000100427	11
SEMA3E	1.62822	1.04987e-08	0.281098	155.833	ENSG00000170381	8
C4B	1.62131	1.21966e-05	0.376534	151.721	ENSG00000224389	4
HECW1	1.62109	1.04942e-11	0.233722	202.91	ENSG00000002746	10
ELMO1	1.61774	1.50312e-16	0.191654	331.528	ENSG00000155849	11
CA12	1.59299	3.08973e-14	0.205435	278.92	ENSG00000074410	9
IL22RA1	1.5902	5.64926e-17	0.185774	434.091	ENSG00000142677	3
PCDH1	1.58842	8.55775e-05	0.406837	68.8576	ENSG00000156453	9
GNG2	1.58545	4.04521e-15	0.197525	459.564	ENSG00000186469	4
ITGB2	1.58138	1.1476e-08	0.273696	163.081	ENSG00000160255	12
PLEKHA6	1.54739	2.8946e-27	0.139733	989.347	ENSG00000143850	8
TNFSF9	1.54068	2.50764e-14	0.19813	760.172	ENSG00000125657	3
DCDC2	1.53612	0.000117927	0.40169	71.0728	ENSG00000146038	7
GPM6A	1.51494	4.95893e-07	0.3002	131.205	ENSG00000150625	12
CA13	1.51488	1.15225e-10	0.230523	218.663	ENSG00000185015	3
SRGAP3	1.51396	5.75035e-21	0.157419	810.508	ENSG00000196220	11
ARHGAP40	1.51102	4.47178e-10	0.238067	199.747	ENSG00000124143	6
CYB5R2	1.50956	2.56759e-05	0.356021	100.028	ENSG00000166394	10
TMEM92	1.50831	0.000763801	0.463992	62.4701	ENSG00000167105	3
RAB27B	1.49867	4.17663e-15	0.186764	537.192	ENSG00000041353	5
CTD-2319I12.1	1.49012	2.73456e-14	0.191163	328.559	ENSG00000261040	2
CASP1	1.4828	6.33633e-13	0.20179	390.915	ENSG00000137752	18
SHISA2	1.48051	4.64874e-17	0.172581	914.179	ENSG00000180730	4
MFAP4	1.47413	2.15206e-25	0.13848	933.508	ENSG00000166482	7
MISP	1.4725	6.29566e-12	0.209853	303.645	ENSG00000099812	6
FOXS1	1.47105	0.00734833	0.62902	40.6853	ENSG00000179772	6
SLC17A5	1.47073	3.41307e-25	0.13865	915.908	ENSG00000119899	11
TMCC3	1.46664	1.79752e-11	0.213854	283.205	ENSG00000057704	6
CXCL5	1.46139	0.000728901	0.445645	53.7866	ENSG00000163735	6
SPP1	1.45969	0.00279315	0.527371	39.6578	ENSG00000118785	9
SLC2A14	1.45663	0.000979593	0.463621	78.6798	ENSG00000173262	7
SERPINF2	1.45224	1.63498e-05	0.333021	89.3245	ENSG00000167711	9
LIN28A	1.44752	5.02378e-06	0.312325	104.633	ENSG00000131914	6
SCNN1A	1.44444	2.67481e-13	0.193309	365.957	ENSG00000111319	8
EFEMP1	1.43413	1.00028e-24	0.136519	1049.52	ENSG00000115380	14
FLVCR2	1.43319	3.69114e-08	0.257488	287.869	ENSG00000119686	5
MAL2	1.42968	4.22028e-09	0.239503	190.93	ENSG00000147676	9
RP11-465N4.4	1.42796	2.96103e-06	0.306288	155.485	ENSG00000234678	1
ADAMTS14	1.4262	4.1699e-10	0.224115	823.647	ENSG00000138316	6
ZNF608	1.4199	1.52896e-12	0.196422	951.337	ENSG00000168916	11
PRIMA1	1.41972	0.00599363	0.590082	41.2794	ENSG00000175785	8
INHBB	1.41144	3.58131e-07	0.275747	276.82	ENSG00000163083	5
PTGES	1.3906	2.98481e-12	0.194896	318.821	ENSG00000148344	10
snoU13	1.38929	0.00720708	0.595077	50.6204	ENSG00000243321	2
HSPB8	1.38899	7.32775e-13	0.189998	643.798	ENSG00000152137	2
RNF112	1.38325	0.000135496	0.363819	114.973	ENSG00000128482	11
TMEM255A	1.38159	3.14903e-15	0.171268	413.457	ENSG00000125355	11
GJA3	1.37188	1.36352e-08	0.237871	233	ENSG00000121743	3
HKDC1	1.37002	3.08963e-06	0.288098	120.369	ENSG00000156510	11
MXRA5	1.36662	6.10521e-05	0.338599	98.6301	ENSG00000101825	7
KCTD12	1.36625	4.54005e-18	0.154033	614.951	ENSG00000178695	4
TSPAN13	1.35273	1.70045e-08	0.236354	243.937	ENSG00000106537	7
TRIM16L	1.35187	7.88069e-22	0.137912	1505.01	ENSG00000108448	16
GNAO1	1.3311	3.27931e-18	0.14929	782.522	ENSG00000087258	9
TTC9	1.32802	1.06935e-17	0.1514	603.046	ENSG00000133985	2
CHRM2	1.32643	5.74842e-12	0.189045	449.328	ENSG00000181072	7
FHDC1	1.3242	2.93112e-16	0.158582	2594.97	ENSG00000137460	4
SLC37A2	1.32311	1.1763e-10	0.201179	345.932	ENSG00000134955	7
LIPG	1.32262	3.6625e-08	0.237048	681.831	ENSG00000101670	7
MITF	1.32125	6.74971e-20	0.14127	860.177	ENSG00000187098	10
PTHLH	1.3197	9.03037e-05	0.336516	99.3833	ENSG00000087494	11
LAMB3	1.31788	7.86378e-18	0.14968	1296.51	ENSG00000196878	8
ADAMTS3	1.30508	9.90544e-10	0.209458	304.623	ENSG00000156140	4
SLC27A2	1.30139	2.16873e-12	0.181038	797.216	ENSG00000140284	6
SLC22A23	1.30013	5.56653e-13	0.176256	666.438	ENSG00000137266	10
MEOX1	1.29942	0.00846934	0.572683	72.6708	ENSG00000005102	8
ZC3H12A	1.29615	2.24763e-08	0.229322	1381.27	ENSG00000163874	8
IL1R1	1.2958	1.10789e-20	0.135659	950.23	ENSG00000115594	7
MMP24	1.29223	4.01644e-14	0.167341	4483.98	ENSG00000125966	8
CHST11	1.28806	3.50483e-14	0.166163	751.848	ENSG00000171310	6
ALG1L	1.28781	0.00856186	0.565416	94.2528	ENSG00000189366	5
TNFRSF21	1.28704	2.81325e-27	0.116203	1286.54	ENSG00000146072	6
ALPP	1.28496	8.30933e-22	0.130708	1059.27	ENSG00000163283	6
GCNT2	1.28405	2.03415e-07	0.244307	225.923	ENSG00000111846	11
ENTPD8	1.28381	0.000223106	0.34949	108.374	ENSG00000188833	5
PLCD4	1.28226	4.18601e-06	0.279056	156.493	ENSG00000115556	9
G0S2	1.28152	0.00573411	0.512799	47.0656	ENSG00000123689	5
CSF2RA	1.2787	7.39328e-06	0.286369	131.915	ENSG00000198223	10
PPM1E	1.27716	0.00220639	0.440386	62.0078	ENSG00000175175	4
BHLHE40	1.27005	2.18957e-16	0.151401	3463.1	ENSG00000134107	4
PAG1	1.2672	2.77823e-21	0.130595	1043.29	ENSG00000076641	4
PPL	1.26283	1.12301e-20	0.132429	2619.42	ENSG00000118898	11
PAK6	1.25807	0.000656468	0.37631	90.1859	ENSG00000137843	7
S1PR1	1.25716	9.45742e-12	0.180192	936.628	ENSG00000170989	8
CDS1	1.25475	0.000641144	0.377823	100.496	ENSG00000163624	5
LPAR5	1.2533	0.000397268	0.358502	102.063	ENSG00000184574	5
RP11-384P7.7	1.25251	1.44498e-06	0.258908	166.394	ENSG00000260947	1
AC132872.1	1.25021	0.00992392	0.564015	64.4737	ENSG00000184551	4
CHRM1	1.24534	3.62519e-12	0.175078	430.458	ENSG00000168539	3
CYP1B1	1.24481	4.01333e-16	0.149716	2984.16	ENSG00000138061	7
FAM26E	1.24337	0.000214552	0.337582	110.303	ENSG00000178033	5
DACT1	1.2428	9.96098e-09	0.212907	314.336	ENSG00000165617	10
BMF	1.23807	7.52932e-17	0.14511	1031.45	ENSG00000104081	9
WNT7B	1.23634	2.32165e-07	0.236563	914.195	ENSG00000188064	5
CLCN5	1.23512	1.77572e-10	0.18957	437.112	ENSG00000171365	11
F2RL2	1.23372	1.09215e-16	0.145488	1449.25	ENSG00000164220	6
SORL1	1.22894	1.50999e-38	0.092426	5388.32	ENSG00000137642	8
CCRL2	1.22532	0.00548526	0.48628	61.9418	ENSG00000121797	9
RP11-554I8.2	1.22098	0.00680358	0.505367	49.3109	ENSG00000223784	1
KCNH2	1.21931	4.60433e-15	0.151874	785.936	ENSG00000055118	10
C1orf115	1.21562	4.78788e-06	0.265802	159.22	ENSG00000162817	6
ABCG1	1.21552	8.81356e-07	0.245834	317.809	ENSG00000160179	14
TMEM40	1.21509	1.16598e-28	0.107017	4711.12	ENSG00000088726	11
ADRA1B	1.21501	0.0001297	0.326566	145.885	ENSG00000170214	3
PVALB	1.2123	1.21753e-08	0.209042	250.018	ENSG00000100362	8
GLT8D2	1.21172	2.15652e-06	0.254566	165.599	ENSG00000120820	8
IL6R	1.21101	2.35633e-19	0.131632	1466.27	ENSG00000160712	8
ABTB2	1.20959	4.05423e-15	0.150634	2463.67	ENSG00000166016	4
CDK15	1.20822	1.00653e-06	0.245273	172.992	ENSG00000138395	10
PRSS8	1.20589	8.83946e-07	0.24366	221.622	ENSG00000052344	11
RRAD	1.19546	1.45595e-13	0.1582	2026.13	ENSG00000166592	7
SEC14L5	1.193	0.00400656	0.450585	63.8402	ENSG00000103184	7
GPR39	1.18926	1.14415e-17	0.135618	1041.78	ENSG00000183840	5
PRR5L	1.18439	3.70303e-19	0.12923	2107.16	ENSG00000135362	9
TUBA4A	1.17968	7.46499e-10	0.187705	354.957	ENSG00000127824	9
INHBA	1.17604	0.000621725	0.350824	101.168	ENSG00000122641	9
LINC00858	1.17576	8.76887e-05	0.306865	123.881	ENSG00000229404	1
RGS9	1.17462	1.51611e-06	0.2429	193.429	ENSG00000108370	11
STYK1	1.17345	7.22933e-09	0.198947	271.172	ENSG00000060140	4
CPEB2	1.17219	1.41909e-06	0.241196	224.671	ENSG00000137449	11
SBK3	1.17135	0.00343807	0.425922	69.1153	ENSG00000231274	4
PRLR	1.16966	3.20621e-11	0.172444	540.508	ENSG00000113494	12
TXNIP	1.16516	9.47472e-27	0.106202	18183.7	ENSG00000117289	7
GABPB1	1.16303	3.75416e-26	0.107306	2754.9	ENSG00000104064	12
TLR3	1.14892	8.69177e-07	0.231721	615.439	ENSG00000164342	8
ARHGAP24	1.14363	4.21112e-10	0.17904	380.993	ENSG00000138639	13
F2RL1	1.14292	6.76531e-21	0.119061	2863.06	ENSG00000164251	4
SYBU	1.14017	0.000151881	0.308873	153.614	ENSG00000147642	12
TTLL7	1.1373	2.17293e-15	0.13982	748.799	ENSG00000137941	12
RMDN2	1.13606	0.000626667	0.337467	112.97	ENSG00000115841	15
GPR137C	1.13218	6.64419e-12	0.16087	1146.09	ENSG00000180998	7
IKBKE	1.12993	7.39654e-17	0.132081	1268.93	ENSG00000143466	9
LGALS3	1.12748	1.06736e-35	0.0883248	7699.24	ENSG00000131981	11
PAMR1	1.12695	8.70083e-21	0.117732	2144.42	ENSG00000149090	7
TRIM9	1.12448	5.50067e-08	0.203417	308.2	ENSG00000100505	9
ZNF697	1.12378	2.66238e-11	0.164593	644.456	ENSG00000143067	4
RP11-161I2.1	1.12257	0.0105084	0.510057	65.7862	ENSG00000187229	3
FAM167B	1.11704	0.00136897	0.361725	79.0489	ENSG00000183615	5
C15orf62	1.11317	0.000177571	0.305505	127.759	ENSG00000188277	8
TGFBR2	1.11123	8.10017e-26	0.103056	6784.36	ENSG00000163513	13
SH3RF2	1.10859	1.71422e-08	0.192885	424.076	ENSG00000156463	13
DNAJC1	1.10177	1.90004e-15	0.135116	914.422	ENSG00000136770	6
TMEM45A	1.09503	3.85379e-08	0.195698	312.782	ENSG00000181458	6
GLIPR1	1.09304	4.59603e-13	0.147207	1991.56	ENSG00000139278	5
CD70	1.09178	3.81498e-12	0.153357	542.355	ENSG00000125726	6
RAB3D	1.09175	4.50037e-08	0.196235	466.901	ENSG00000105514	3
SPRYD3	1.08972	4.25015e-14	0.141145	2318.3	ENSG00000167778	4
ECE2	1.08581	5.13111e-05	0.270763	141.124	ENSG00000145194	13
TRIM16	1.07716	2.62667e-14	0.138071	1599.79	ENSG00000221926	7
TMEM140	1.07545	1.9395e-08	0.187823	510.064	ENSG00000146859	6
CDH3	1.07471	4.15492e-13	0.144505	719.393	ENSG00000062038	9
APBA1	1.07366	0.000313461	0.308179	134.479	ENSG00000107282	5
SLC40A1	1.07173	8.1815e-07	0.214962	375.594	ENSG00000138449	6
PPM1H	1.07124	4.9348e-19	0.117433	1682.42	ENSG00000111110	7
TMEM255B	1.06968	0.00211854	0.363517	79.712	ENSG00000184497	8
HCP5	1.06792	8.86713e-18	0.121426	2720.8	ENSG00000206337	6
C1QTNF6	1.0582	4.09384e-22	0.106963	2083.27	ENSG00000133466	9
FSTL3	1.05769	1.10333e-25	0.0988904	5248.62	ENSG00000070404	5
ARHGAP31	1.05678	5.47907e-11	0.157163	1287.14	ENSG00000031081	6
TESK2	1.05551	1.3434e-08	0.182011	696.85	ENSG00000070759	12
TBC1D8	1.05388	2.17324e-16	0.125081	1395.68	ENSG00000204634	8
RP11-757G1.6	1.05217	9.81876e-06	0.237478	212.083	ENSG00000250508	1
PDP1	1.04662	4.72747e-14	0.135751	4997.55	ENSG00000164951	11
ABCA1	1.04544	7.10339e-10	0.166219	1521.82	ENSG00000165029	11
P2RY6	1.04187	0.0124935	0.478123	54.4339	ENSG00000171631	10
MRPS24	1.04109	2.31458e-05	0.246213	311.37	ENSG00000062582	9
TRIM6	1.03372	0.000337073	0.297552	133.225	ENSG00000121236	15
KLHL4	1.03295	1.39273e-10	0.157347	789.377	ENSG00000102271	9
FRRS1	1.03017	0.00140656	0.347757	153.395	ENSG00000156869	8
AQP3	1.02741	3.48369e-10	0.159708	464.489	ENSG00000165272	10
RP11-66B24.7	1.02527	0.0014637	0.331715	103.976	ENSG00000272808	1
HDAC9	1.02238	3.07936e-05	0.24641	493.197	ENSG00000048052	17
LMOD1	1.01924	1.46127e-10	0.155622	1388.35	ENSG00000163431	11
CMAHP	1.01753	0.00551357	0.39628	71.5252	ENSG00000168405	10
DHRS7	1.01469	7.27119e-11	0.152058	1326.61	ENSG00000100612	9
TRAF3IP2	1.01029	1.61389e-09	0.163812	1194.56	ENSG00000056972	14
FAM196B	1.00852	0.000203979	0.277682	130.302	ENSG00000204767	3
PLXNA2	1.00666	1.59134e-12	0.138888	1776.22	ENSG00000076356	6
COL8A2	1.00506	0.000313055	0.286834	136.327	ENSG00000171812	6
GDPD1	0.999421	0.0124786	0.454941	52.0933	ENSG00000153982	6
RP1-74M1.3	0.997214	0.00772094	0.406049	73.878	ENSG00000272796	1
TSPAN15	0.992621	5.19365e-20	0.10583	1869.77	ENSG00000099282	5
TRIM36	0.989322	0.00111447	0.307495	115.565	ENSG00000152503	5
CEND1	0.987411	2.44897e-08	0.173773	892.099	ENSG00000184524	5
ANKRD52	0.985709	9.482e-23	0.0982515	26588.1	ENSG00000139645	9
NR1D1	0.982738	2.85078e-14	0.125782	1030.38	ENSG00000126368	5
FBXO10	0.981391	4.04106e-08	0.17592	554.448	ENSG00000147912	8
KLHL28	0.978968	2.47561e-06	0.205529	485.191	ENSG00000179454	9
PCDHGA10	0.976133	0.0264551	0.575769	50.3205	ENSG00000253846	1
USP44	0.973678	0.000353192	0.280946	149.702	ENSG00000136014	7
HMGB1P1	0.970551	0.0171674	0.483678	48.3402	ENSG00000124097	7
CCDC71L	0.969995	1.37461e-06	0.198122	433.921	ENSG00000253276	1
TNRC6C-AS1	0.968386	0.0155669	0.458933	60.182	ENSG00000204282	3
GRAMD3	0.968363	1.62377e-08	0.16827	681.344	ENSG00000155324	5
ACVR2B	0.967249	2.44272e-13	0.128819	1682.13	ENSG00000114739	9
SPINT2	0.96665	1.61319e-07	0.181891	374.779	ENSG00000167642	8
ZCCHC12	0.964987	0.00472311	0.358565	88.114	ENSG00000174460	3
ZC2HC1A	0.964451	2.70483e-07	0.183983	325.426	ENSG00000104427	7
CTSS	0.962819	0.00137319	0.320986	167.228	ENSG00000163131	6
RAB11FIP4	0.96	1.23532e-09	0.153746	810.99	ENSG00000131242	11
RP11-160O5.1	0.958652	0.00116868	0.312521	121.37	ENSG00000263470	1
ADAM19	0.958166	3.02215e-19	0.10439	12191.7	ENSG00000135074	11
FGD6	0.957394	2.85225e-12	0.133657	1322.66	ENSG00000180263	9
NECAP1	0.957196	9.65202e-11	0.144284	2647.06	ENSG00000089818	12
SNAI1	0.954567	4.26235e-05	0.23389	316.397	ENSG00000124216	3
OSGIN1	0.953844	4.67788e-12	0.134254	886.464	ENSG00000140961	8
LAMP3	0.953843	8.78125e-10	0.151614	1102.05	ENSG00000078081	3
SMPDL3B	0.949067	0.000145846	0.252719	165.023	ENSG00000130768	10
BTN3A2	0.948018	1.00925e-18	0.104062	2745.89	ENSG00000186470	9
MIR31HG	0.946935	6.92084e-07	0.187555	343.061	ENSG00000171889	3
AC011738.4	0.941044	0.0132125	0.425955	95.2134	ENSG00000231638	1
RARB	0.940545	0.000322157	0.267738	197.668	ENSG00000077092	14
SEMA3A	0.93957	2.71805e-08	0.165899	1470.97	ENSG00000075213	6
SLC2A12	0.939393	3.41626e-05	0.228675	588.22	ENSG00000146411	5
ANKRD1	0.938731	1.39985e-06	0.192696	1563.75	ENSG00000148677	6
NHLRC3	0.937976	4.11738e-08	0.167106	951.984	ENSG00000188811	8
RP1-239B22.5	0.937039	3.4854e-05	0.225845	308.59	ENSG00000260196	1
ALX4	0.936487	4.22266e-12	0.13118	1917.03	ENSG00000052850	5
MYCL	0.936336	7.97771e-08	0.17076	629.088	ENSG00000116990	9
LIPA	0.934812	2.25709e-18	0.104568	4441.93	ENSG00000107798	13
CASP10	0.933937	0.00117515	0.303449	142.683	ENSG00000003400	10
MYLIP	0.932276	4.9893e-10	0.145686	919.842	ENSG00000007944	10
PROCR	0.931728	1.35923e-22	0.093377	4204.53	ENSG00000101000	4
PDE4DIP	0.93005	5.63698e-25	0.0877405	9608.9	ENSG00000178104	15
RGL1	0.924365	1.70661e-20	0.0974527	3579.25	ENSG00000143344	11
FAM160A1	0.923987	7.50995e-07	0.183389	367.631	ENSG00000164142	11
TSPAN18	0.921885	9.6246e-05	0.237618	226.452	ENSG00000157570	7
KRT80	0.920365	5.98221e-15	0.115047	22083.1	ENSG00000167767	9
AMZ1	0.917301	0.00196149	0.318134	194.656	ENSG00000174945	9
THSD1	0.916504	3.16266e-12	0.127585	1332.08	ENSG00000136114	11
PRICKLE2	0.91552	3.3041e-14	0.116897	1461.26	ENSG00000163637	7
METTL7A	0.915126	8.19936e-05	0.233177	435.313	ENSG00000185432	10
CASP4	0.914376	7.04562e-17	0.10665	2543.35	ENSG00000196954	8
SLC6A9	0.913811	6.45346e-06	0.201916	336.862	ENSG00000196517	7
ATP8A2	0.913731	0.000251879	0.253578	183.125	ENSG00000132932	12
MAP1LC3C	0.911324	0.000415736	0.264559	217.441	ENSG00000197769	5
RASD2	0.910474	2.63842e-10	0.140134	735.379	ENSG00000100302	6
CDA	0.909829	2.52704e-07	0.172804	1269.15	ENSG00000158825	5
ZNF385C	0.908755	0.000217733	0.249503	192.905	ENSG00000187595	10
ARID3A	0.908452	1.92917e-08	0.158248	1834.19	ENSG00000116017	6
PDZD2	0.907628	1.10772e-06	0.183659	799.265	ENSG00000133401	11
PRPH	0.901965	0.00921159	0.374598	75.6245	ENSG00000135406	9
FOXO6	0.901331	3.71031e-09	0.14942	1724.36	ENSG00000204060	4
TM4SF1	0.900717	2.6534e-09	0.147108	903.916	ENSG00000169908	6
FKBP14	0.899698	8.34893e-17	0.105156	2643.03	ENSG00000106080	6
PTPRE	0.899359	8.25955e-07	0.180118	456.24	ENSG00000132334	12
ISG20	0.898939	0.000201247	0.245153	515.754	ENSG00000172183	10
PRSS3	0.898265	2.7906e-06	0.190143	420.265	ENSG00000010438	12
PRKAA2	0.89756	4.82244e-09	0.149221	818.965	ENSG00000162409	6
GREB1L	0.897269	2.37893e-08	0.156877	2784.82	ENSG00000141449	10
RAB11FIP1	0.894785	1.99926e-15	0.109709	4984.04	ENSG00000156675	11
KIAA1467	0.892686	5.16549e-14	0.11553	3177.22	ENSG00000084444	9
LINC01165	0.89181	0.00631669	0.344508	90.7602	ENSG00000229081	1
WFS1	0.890433	1.2234e-19	0.0957088	8058.79	ENSG00000109501	9
CD24P4	0.886613	0.00410663	0.340888	136.127	ENSG00000185275	6
ACSL5	0.885038	4.94887e-10	0.138038	794.799	ENSG00000197142	6
STC1	0.884771	1.42144e-07	0.164208	912.92	ENSG00000159167	7
P4HA3	0.883651	3.8504e-06	0.188362	333.826	ENSG00000149380	7
IFFO2	0.883572	6.37568e-06	0.193468	733.669	ENSG00000169991	6
SLC2A4	0.882119	0.00660994	0.342739	98.8298	ENSG00000181856	10
LINC00944	0.877081	0.00668446	0.341942	99.6277	ENSG00000256128	1
TMEM55A	0.876749	1.33647e-05	0.199183	494.679	ENSG00000155099	3
ATP10D	0.875201	8.39104e-17	0.10236	5128.35	ENSG00000145246	9
ALS2CL	0.874935	0.000888514	0.273138	196.136	ENSG00000178038	12
TMOD2	0.873907	4.33131e-05	0.212742	441.928	ENSG00000128872	5
AMPD3	0.871161	2.12381e-08	0.151646	701.724	ENSG00000133805	11
PRR15	0.867242	0.00284033	0.312284	133.552	ENSG00000176532	3
PCDHB16	0.864901	0.00853022	0.349813	95.2226	ENSG00000196963	2
LA16c-83F12.6	0.864313	0.00337073	0.320569	123.655	ENSG00000225255	2
GPRC5C	0.863635	8.0439e-11	0.129024	1847.01	ENSG00000170412	12
RBM20	0.862749	2.51483e-06	0.181182	347.366	ENSG00000203867	7
CPM	0.862492	0.00125253	0.279648	140.079	ENSG00000135678	7
AC007743.1	0.861594	0.00756058	0.341691	93.0202	ENSG00000233251	3
CXADR	0.86125	8.14955e-07	0.171034	832.572	ENSG00000154639	14
PAPLN	0.861166	9.49162e-09	0.147649	3810.73	ENSG00000100767	11
C10orf54	0.860291	6.42715e-12	0.122069	1942.49	ENSG00000107738	15
NMNAT2	0.859803	6.73681e-08	0.155341	652.884	ENSG00000157064	6
ABCG2	0.858651	2.27461e-09	0.139603	809.65	ENSG00000118777	6
CYP2S1	0.858336	0.000151568	0.227621	279.539	ENSG00000167600	9
AC098614.2	0.857907	0.0213536	0.434327	62.1145	ENSG00000213846	3
GXYLT2	0.853776	2.68031e-09	0.139358	1321.34	ENSG00000172986	8
PCDHB11	0.853714	0.00991517	0.354431	88.9519	ENSG00000197479	4
CXCL2	0.852166	0.0315745	0.498724	58.0617	ENSG00000081041	8
C1QTNF1	0.851081	1.17919e-05	0.191822	373.182	ENSG00000173918	10
PEG10	0.848744	5.5136e-14	0.109437	17307	ENSG00000242265	1
INHA	0.847347	0.000140308	0.223432	233.799	ENSG00000123999	4
PIR	0.846433	1.77179e-06	0.173504	874.309	ENSG00000087842	6
MLLT11	0.844419	8.54994e-15	0.105841	2297.89	ENSG00000213190	2
TUBA1A	0.84338	1.38156e-16	0.100118	41310.8	ENSG00000167552	9
ZCCHC2	0.841725	4.04729e-05	0.203423	1118.69	ENSG00000141664	5
KRT8	0.841508	1.18311e-18	0.092654	42818.7	ENSG00000170421	7
CCNYL1	0.838667	1.09475e-11	0.120186	2444.69	ENSG00000163249	5
BIK	0.837023	0.000268661	0.232216	339.389	ENSG00000100290	2
METTL20	0.835342	0.0157432	0.387665	74.1054	ENSG00000139160	9
PDZD7	0.833945	0.000190124	0.224692	214.903	ENSG00000186862	13
C19orf38	0.832252	0.0347292	0.500452	72.575	ENSG00000214212	4
CBLB	0.828233	1.40582e-08	0.142141	1232.49	ENSG00000114423	14
SYTL3	0.826483	0.00138815	0.269554	160.313	ENSG00000164674	11
NOV	0.826166	1.17372e-06	0.166178	736.92	ENSG00000136999	4
WDR66	0.825838	1.92917e-08	0.14293	617.03	ENSG00000158023	5
TBC1D9	0.824019	1.08279e-13	0.108443	4180.37	ENSG00000109436	7
DUSP10	0.822528	2.62999e-06	0.172646	396.404	ENSG00000143507	13
MAP3K8	0.821813	0.0366224	0.499429	62.5653	ENSG00000107968	5
CSRNP1	0.820022	8.36179e-06	0.185126	3469.28	ENSG00000144655	10
FAM115C	0.818733	0.000739528	0.249021	195.13	ENSG00000170379	15
RNF24	0.816534	3.52662e-10	0.126594	4011.82	ENSG00000101236	12
PIK3IP1	0.816155	0.0382082	0.522717	55.1925	ENSG00000100100	8
MSMO1	0.815029	6.88811e-06	0.179206	8466.59	ENSG00000052802	8
SEMA7A	0.81307	1.34185e-07	0.151021	4650.74	ENSG00000138623	5
ARHGEF16	0.811953	4.53102e-10	0.126613	1706.53	ENSG00000130762	10
MYOM2	0.811499	0.00987141	0.362314	121.697	ENSG00000036448	5
BTN3A3	0.811449	6.1508e-09	0.135872	2039.08	ENSG00000111801	11
MCEE	0.809833	0.00245059	0.283477	191.304	ENSG00000124370	6
HIST1H2BD	0.807217	3.66824e-06	0.17211	444.605	ENSG00000158373	7
C1QTNF2	0.806095	0.000444477	0.232934	348.205	ENSG00000145861	7
CLMP	0.805242	9.8302e-07	0.160639	851.916	ENSG00000166250	7
TMEM86A	0.802138	1.32073e-06	0.162015	694.82	ENSG00000151117	4
HABP4	0.800738	5.47739e-08	0.14422	1708.33	ENSG00000130956	9
LGI3	0.800691	0.0230344	0.404046	83.6394	ENSG00000168481	4
RAB20	0.798371	9.19815e-05	0.203101	361.028	ENSG00000139832	3
CXCL14	0.797602	0.0470867	0.560353	51.4977	ENSG00000145824	8
RBM47	0.796772	0.00238468	0.276915	155.711	ENSG00000163694	10
MT1F	0.796281	8.38762e-05	0.200907	549.317	ENSG00000198417	5
TGFB1	0.795907	8.84098e-12	0.11319	2610.9	ENSG00000105329	5
TNFAIP8	0.79458	7.45759e-07	0.156133	909.448	ENSG00000145779	7
GPR157	0.79442	3.35545e-06	0.167189	669.719	ENSG00000180758	10
NABP1	0.794189	0.000287469	0.218616	850.805	ENSG00000173559	8
TNRC6A	0.79385	2.87478e-10	0.123473	10325.2	ENSG00000090905	13
UGT3A2	0.793582	0.0483727	0.563049	46.3537	ENSG00000168671	5
TFEB	0.792795	1.66139e-05	0.180808	732.079	ENSG00000112561	13
PLCE1	0.792131	4.71103e-09	0.131097	1128.63	ENSG00000138193	10
AIM1L	0.791616	2.82259e-05	0.186204	338.837	ENSG00000176092	9
NID2	0.790265	0.00070437	0.238186	244.537	ENSG00000087303	12
CLDN4	0.790024	9.6227e-07	0.158256	677.331	ENSG00000189143	8
HTATIP2	0.789206	2.00735e-06	0.162066	1101.63	ENSG00000109854	9
PCDH7	0.788983	1.0996e-06	0.157949	653.533	ENSG00000169851	11
APOC1	0.788137	0.00382439	0.292127	146.573	ENSG00000130208	5
MGST2	0.78751	6.88844e-05	0.196079	389.426	ENSG00000085871	4
NOTUM	0.787067	0.0356653	0.462647	59.9625	ENSG00000185269	7
ATOH8	0.786046	1.97074e-08	0.135964	1132.64	ENSG00000168874	8
OTUB2	0.785599	1.93729e-05	0.18075	731.266	ENSG00000089723	5
IGSF3	0.783616	1.27885e-14	0.0983263	8536.15	ENSG00000143061	13
TNKS1BP1	0.783443	2.50308e-09	0.127049	15539.9	ENSG00000149115	9
DTNA	0.781859	0.000210225	0.210549	273.372	ENSG00000134769	17
ADCY9	0.780884	5.04896e-14	0.100299	5663.64	ENSG00000162104	5
FGF18	0.780097	0.00523459	0.30342	135.844	ENSG00000156427	7
FKBP5	0.779936	2.85093e-16	0.0923896	5667.39	ENSG00000096060	10
RNFT1	0.777383	5.72781e-05	0.190986	378.683	ENSG00000189050	10
PTPRD	0.777357	6.51216e-08	0.139677	1288.57	ENSG00000153707	11
HPSE	0.776067	3.7685e-10	0.120407	2894.62	ENSG00000173083	10
TRIB2	0.775231	6.37175e-08	0.139253	689.793	ENSG00000071575	7
C15orf39	0.774488	3.81272e-11	0.113718	2379.13	ENSG00000167173	14
ABCC5	0.77434	5.85499e-10	0.121422	1848.95	ENSG00000114770	12
JUP	0.774273	2.67422e-18	0.0861448	16010.2	ENSG00000173801	12
ME1	0.77395	1.08466e-05	0.172696	928.454	ENSG00000065833	7
PRUNE2	0.771557	1.4502e-05	0.173044	5843.29	ENSG00000106772	13
SLC41A2	0.771543	8.74797e-05	0.197228	606.861	ENSG00000136052	5
KIAA0513	0.769438	9.45742e-12	0.109616	2548.11	ENSG00000135709	8
CCDC159	0.7684	0.00175952	0.255473	213.806	ENSG00000183401	7
QPCT	0.7666	1.95135e-06	0.15709	468.084	ENSG00000115828	11
CDC37L1	0.766228	8.7868e-05	0.193518	671.992	ENSG00000106993	7
KPNA5	0.765986	0.000162666	0.204593	357.933	ENSG00000196911	5
ENTPD5	0.764337	8.21546e-08	0.139206	1694.9	ENSG00000187097	8
MYO5B	0.763677	0.000509571	0.221498	238.281	ENSG00000167306	14
ST3GAL2	0.760483	1.9815e-14	0.0965149	6573.39	ENSG00000157350	8
C20orf194	0.759899	1.45995e-07	0.141046	2184.48	ENSG00000088854	11
FRMD4B	0.75903	2.48854e-07	0.142812	809.153	ENSG00000114541	10
NCR3LG1	0.758218	2.39167e-08	0.132501	1863.7	ENSG00000188211	4
KDELR3	0.757369	6.02975e-11	0.11231	4585.17	ENSG00000100196	6
GALNT7	0.756627	7.56229e-11	0.113604	4577.1	ENSG00000109586	7
ACSS1	0.756325	0.000164974	0.199673	420.761	ENSG00000154930	10
HOXA3	0.755615	0.00114872	0.237732	289.881	ENSG00000105997	18
C14orf23	0.75395	0.000790176	0.227863	207.328	ENSG00000186960	6
TLDC1	0.753903	1.66918e-12	0.103446	3398.45	ENSG00000140950	11
CA11	0.753505	5.01621e-06	0.162301	498.437	ENSG00000063180	4
HDHD1	0.753149	6.92084e-07	0.148228	1397.34	ENSG00000130021	9
NRXN3	0.753091	1.73382e-09	0.121393	1976.45	ENSG00000021645	13
NQO1	0.752934	2.031e-10	0.114839	14512.2	ENSG00000181019	8
C20orf196	0.752223	0.00162821	0.246923	226.465	ENSG00000171984	10
HECW2	0.75197	4.72388e-07	0.145025	699.345	ENSG00000138411	6
FAM63A	0.7517	5.32882e-07	0.145225	748.36	ENSG00000143409	11
SAT1	0.750995	6.0862e-05	0.184747	747.741	ENSG00000130066	12
KCNJ12	0.750559	4.18601e-06	0.159158	693.354	ENSG00000184185	5
RP11-363E7.4	0.750502	0.000938638	0.231328	310.735	ENSG00000260912	1
FAM114A1	0.750256	1.09417e-12	0.102686	6708.08	ENSG00000197712	7
ZBTB7B	0.750092	1.59114e-11	0.108008	3377.4	ENSG00000160685	9
TBC1D2	0.748795	1.23208e-10	0.113416	3456.91	ENSG00000095383	15
PLEK2	0.748072	1.63961e-06	0.151937	699.686	ENSG00000100558	4
RP11-54O7.18	0.747061	0.0444363	0.468485	54.2958	ENSG00000273443	1
CD163L1	0.745917	0.00549918	0.290632	139.779	ENSG00000177675	4
SERPINB6	0.745319	8.60618e-13	0.100455	6098.74	ENSG00000124570	13
CSDC2	0.743368	5.92149e-05	0.183886	500.628	ENSG00000172346	10
CPEB4	0.742105	2.63676e-07	0.140011	1408.34	ENSG00000113742	8
AHCYL2	0.741677	2.94044e-08	0.129431	1313.81	ENSG00000158467	12
LINC00639	0.741585	0.0308924	0.405143	71.0411	ENSG00000259070	1
AOX1	0.741256	2.47733e-06	0.153235	556.31	ENSG00000138356	9
KSR1	0.739658	1.07838e-11	0.105356	3335.24	ENSG00000141068	9
CARD10	0.737376	7.42644e-11	0.110851	15198.6	ENSG00000100065	10
NDRG1	0.737373	4.47812e-07	0.142331	2267	ENSG00000104419	10
SVEP1	0.737264	0.00124359	0.233871	784.479	ENSG00000165124	13
ST5	0.73703	1.55662e-09	0.117942	16429.6	ENSG00000166444	13
FAM102A	0.73675	5.15706e-11	0.108989	3327.03	ENSG00000167106	7
EPHX1	0.736519	3.93748e-11	0.108865	4212.44	ENSG00000143819	8
SFN	0.736176	0.000483427	0.212192	375.235	ENSG00000175793	10
ATL1	0.734694	0.000807295	0.222362	277.203	ENSG00000198513	7
MUC1	0.734651	0.000575055	0.217687	696.028	ENSG00000185499	12
TMEM132D	0.733201	4.22373e-05	0.17839	1892.97	ENSG00000151952	10
MINK1	0.732026	1.9269e-16	0.0860408	11624.1	ENSG00000141503	11
SLC46A3	0.730873	0.000956407	0.225022	379.349	ENSG00000139508	10
CTD-3035D6.2	0.7288	0.00223959	0.246289	193.731	ENSG00000258884	1
ADAM22	0.727095	0.000304304	0.200706	269.978	ENSG00000008277	10
CRY2	0.726866	5.54333e-09	0.120537	1771.61	ENSG00000121671	7
RPS6KA2	0.726476	3.95195e-08	0.12854	1491.48	ENSG00000071242	7
SSC5D	0.726449	5.00628e-05	0.177106	2559.11	ENSG00000179954	10
ADCY7	0.725857	2.35964e-10	0.111124	1660.55	ENSG00000121281	8
DLX4	0.725322	1.63847e-08	0.124884	1510.02	ENSG00000108813	9
PLAC8	0.725094	7.91607e-07	0.143781	2178.69	ENSG00000145287	6
PCDHGC3	0.724845	3.72603e-10	0.111531	5705.17	ENSG00000240184	2
IL6	0.72447	0.000410402	0.205158	804.404	ENSG00000136244	7
RP4-758J24.5	0.722877	0.001544	0.233873	222.124	ENSG00000272091	1
ZNF274	0.72261	3.91208e-07	0.137716	1105.13	ENSG00000171606	13
TINAGL1	0.721667	0.00510635	0.275622	162.329	ENSG00000142910	11
DSP	0.719849	1.68945e-09	0.116695	3507.1	ENSG00000096696	9
SEL1L3	0.719511	3.51397e-10	0.111089	1659.02	ENSG00000091490	6
CCNJL	0.71916	1.01332e-08	0.121338	1722.68	ENSG00000135083	10
SEC11C	0.717662	6.37192e-06	0.154968	836.259	ENSG00000166562	4
MGLL	0.71738	0.000201688	0.193127	1631.22	ENSG00000074416	9
RP11-1038A11.3	0.716504	0.00701212	0.288271	172.953	ENSG00000256417	1
CAMKMT	0.716284	0.00107573	0.222535	218.579	ENSG00000143919	10
KRT18	0.71528	4.24761e-13	0.0958297	32600	ENSG00000111057	6
SH3TC1	0.713593	0.00105127	0.221082	490.716	ENSG00000125089	12
TRIB1	0.713444	0.000110417	0.181908	491.055	ENSG00000173334	3
NDUFA12	0.712497	2.56647e-08	0.125386	4622.28	ENSG00000184752	8
NLRC5	0.712311	1.50052e-09	0.115037	4252.11	ENSG00000140853	11
CYP1A1	0.712262	0.00586766	0.276477	195.527	ENSG00000140465	9
FYCO1	0.71226	1.69627e-08	0.121647	6199.43	ENSG00000163820	10
PCDHB8	0.71211	0.0339234	0.386158	78.4775	ENSG00000120322	2
TNS3	0.711997	1.66349e-14	0.0898777	15395.2	ENSG00000136205	12
URGCP	0.711588	5.51209e-10	0.110684	6030.37	ENSG00000106608	12
S100A2	0.71156	1.53563e-05	0.160604	526.259	ENSG00000196754	6
KIAA1217	0.710608	0.000420101	0.20602	1442.77	ENSG00000120549	11
PNKD	0.708235	5.52293e-13	0.0950483	8100.53	ENSG00000127838	9
C21orf67	0.70713	0.00378255	0.255858	188.688	ENSG00000183250	7
MPP1	0.70707	5.67524e-07	0.135797	1726.74	ENSG00000130830	10
LPXN	0.705637	0.0019136	0.233612	338.42	ENSG00000110031	8
SNCG	0.705075	0.00464884	0.263778	222.783	ENSG00000173267	9
MAPK13	0.705066	0.00606848	0.274474	167.323	ENSG00000156711	12
ABLIM1	0.70478	4.89361e-09	0.116075	6449.81	ENSG00000099204	14
OGFRL1	0.70339	1.98939e-10	0.107621	3500.33	ENSG00000119900	7
RP11-445H22.3	0.702459	0.0340008	0.378343	83.9717	ENSG00000132832	5
OSBPL10	0.701827	1.10881e-06	0.139584	900.6	ENSG00000144645	9
SULT2B1	0.701308	0.0292663	0.356167	97.1473	ENSG00000088002	7
LRRC7	0.700971	4.49184e-07	0.134099	1086.34	ENSG00000033122	14
TPD52	0.700534	2.06097e-05	0.160093	1006.95	ENSG00000076554	11
CX3CL1	0.700531	2.80143e-05	0.164066	827.473	ENSG00000006210	6
MICA	0.700371	3.81272e-11	0.102076	5623.95	ENSG00000204520	8
KRT8P36	0.699701	0.0119672	0.311416	165.296	ENSG00000240668	1
IQSEC2	0.699143	3.22794e-06	0.146268	842.851	ENSG00000124313	8
ABCA3	0.69759	2.41977e-09	0.113157	1857.15	ENSG00000167972	9
TMEM169	0.695444	0.000131005	0.178934	543.961	ENSG00000163449	6
DLX3	0.694948	0.000978615	0.213256	252.725	ENSG00000064195	7
OSTF1	0.694768	3.00698e-07	0.13108	1121.4	ENSG00000134996	11
MICB	0.69472	1.88966e-12	0.095055	8437.27	ENSG00000204516	5
OSTM1	0.694503	1.31326e-09	0.110735	2381.86	ENSG00000081087	10
KLF5	0.693657	0.00258949	0.237058	910.075	ENSG00000102554	9
TNFRSF11A	0.692726	0.000674109	0.203732	316.317	ENSG00000141655	11
NFATC2	0.691675	5.31988e-05	0.16708	753.145	ENSG00000101096	15
SEC24D	0.690568	7.71477e-11	0.103115	6492.22	ENSG00000150961	10
IL15	0.689649	0.00373463	0.248123	234.914	ENSG00000164136	12
CHAC1	0.689434	0.00067149	0.202495	319.818	ENSG00000128965	7
GRK5	0.688425	2.08047e-07	0.128027	1329.09	ENSG00000198873	10
AGTPBP1	0.688193	2.3286e-05	0.158508	716.849	ENSG00000135049	11
LGMN	0.687845	1.36655e-12	0.0935515	6674.9	ENSG00000100600	10
IFNAR1	0.687752	4.40434e-06	0.145955	3809.2	ENSG00000142166	8
ATP2B4	0.686937	2.11109e-07	0.128523	12708	ENSG00000058668	10
IPMK	0.685956	0.000436471	0.194214	559.058	ENSG00000151151	5
FA2H	0.685744	0.000653201	0.200747	269.859	ENSG00000103089	4
TNIP1	0.68393	7.9184e-07	0.132277	17093.4	ENSG00000145901	10
HIC2	0.682454	3.26752e-06	0.141784	1693.81	ENSG00000169635	5
EMR1	0.682193	0.00107061	0.210332	242.252	ENSG00000174837	10
SECTM1	0.682112	5.98128e-08	0.122244	1463.63	ENSG00000141574	3
WNT10B	0.681589	0.000660729	0.199852	299.414	ENSG00000169884	9
SIK1	0.679419	4.26235e-05	0.163558	1674.51	ENSG00000142178	7
LAT2	0.679209	0.00120275	0.211604	250.45	ENSG00000086730	12
MAP3K9	0.678754	6.3838e-10	0.106196	2947.35	ENSG00000006432	11
NREP	0.677578	1.59604e-09	0.109402	5009.04	ENSG00000134986	9
PDE3A	0.676263	0.004092	0.244894	247.284	ENSG00000172572	6
CTSO	0.675267	7.54482e-05	0.168241	493.646	ENSG00000256043	2
LEPR	0.674899	2.34944e-05	0.155292	754.612	ENSG00000116678	14
LMBR1L	0.674171	1.69308e-06	0.137358	2161.96	ENSG00000139636	11
PDGFB	0.674078	3.53789e-07	0.127692	920.459	ENSG00000100311	12
CLDN1	0.67393	0.000557037	0.194381	1128.93	ENSG00000163347	5
SRPRB	0.673687	1.64845e-10	0.102693	3526.55	ENSG00000144867	7
PAIP2B	0.673224	0.00105033	0.209475	369.854	ENSG00000124374	8
LMCD1	0.672949	7.70277e-06	0.146145	1207.26	ENSG00000071282	7
PLEKHH1	0.672577	0.00501276	0.250769	174.448	ENSG00000054690	9
HEATR5A	0.671389	2.64307e-05	0.15533	1083.37	ENSG00000129493	10
NNMT	0.670258	3.74855e-08	0.116844	7581.15	ENSG00000166741	3
TAPBPL	0.669406	3.69143e-05	0.158793	1101.18	ENSG00000139192	7
C9orf41	0.668731	0.000278896	0.183454	585.801	ENSG00000156017	8
IFT122	0.66871	9.77414e-11	0.0999107	2916.33	ENSG00000163913	7
TCEANC	0.668378	0.0413172	0.381607	77.8443	ENSG00000176896	7
UST	0.66772	0.000111208	0.169059	463.677	ENSG00000111962	7
ISL1	0.666367	0.0143511	0.304566	129.448	ENSG00000016082	10
PPAP2B	0.665907	2.57393e-07	0.124627	1191.24	ENSG00000162407	8
SLC8A1	0.664925	6.45304e-08	0.119156	1809.62	ENSG00000183023	14
PLSCR4	0.664847	0.00534223	0.249893	185.254	ENSG00000114698	10
DCBLD1	0.664576	3.92974e-09	0.109194	2899.73	ENSG00000164465	14
TEF	0.664183	1.34837e-10	0.099847	3005.94	ENSG00000167074	10
CTD-3064M3.3	0.664164	0.0462247	0.404265	78.2914	ENSG00000261655	1
ABHD2	0.662562	4.0751e-09	0.108766	9053.71	ENSG00000140526	12
OIP5-AS1	0.661218	8.33585e-09	0.110718	11401.7	ENSG00000247556	2
STON1	0.660947	0.00964926	0.276929	340.55	ENSG00000243244	1
S100A11	0.660929	1.25787e-13	0.0860616	14500.4	ENSG00000163191	5
LEPREL1	0.659754	5.24952e-07	0.127534	2404.55	ENSG00000090530	5
LRIG1	0.659173	0.000123389	0.169428	3322.96	ENSG00000144749	9
TXNDC16	0.657789	2.2007e-05	0.150561	1243.56	ENSG00000087301	4
GFPT2	0.657244	1.77712e-11	0.0942938	5427.09	ENSG00000131459	8
MARCH3	0.656968	3.20137e-06	0.136714	1508	ENSG00000173926	5
REEP6	0.656963	0.000347229	0.181183	340.003	ENSG00000115255	6
NPR1	0.655486	0.00028365	0.177763	414.748	ENSG00000169418	9
TES	0.655408	4.50226e-10	0.101371	2576.34	ENSG00000135269	13
BLVRB	0.65537	1.81042e-08	0.112711	2154.87	ENSG00000090013	5
ARMCX3	0.655358	5.19826e-09	0.108361	3090.46	ENSG00000102401	15
CASC7	0.654868	5.42507e-07	0.128471	4310.67	ENSG00000259758	1
ANXA3	0.654027	7.37796e-06	0.142492	1673.51	ENSG00000138772	8
SRRM2-AS1	0.653652	0.0330046	0.338126	93.2845	ENSG00000205913	2
STAC	0.653387	4.2932e-06	0.137609	1850.1	ENSG00000144681	6
ARID3B	0.653306	0.0027962	0.223425	839.721	ENSG00000179361	13
NAP1L5	0.653071	0.00410664	0.234714	321.306	ENSG00000177432	6
FNIP2	0.652902	4.8751e-05	0.15704	1333.08	ENSG00000052795	8
TMEM130	0.652744	2.33257e-07	0.121634	1411.48	ENSG00000166448	10
GDPD5	0.652113	2.29286e-05	0.15051	2545.96	ENSG00000158555	10
ZNF367	0.652006	4.75611e-05	0.157002	2407.2	ENSG00000165244	6
CCNYL2	0.651748	0.000616796	0.18852	314.208	ENSG00000182632	10
METTL7B	0.651703	0.00279523	0.222102	240.54	ENSG00000170439	5
PDE4B	0.650488	0.000634927	0.188984	910.094	ENSG00000184588	13
C14orf159	0.649969	7.0858e-08	0.116824	2060.98	ENSG00000133943	16
GREM2	0.649055	0.0423765	0.363318	118.157	ENSG00000180875	4
RP1-140K8.5	0.647124	0.00197559	0.211652	228.943	ENSG00000260604	1
RECK	0.646963	3.059e-05	0.150472	1074.57	ENSG00000122707	7
LMBRD1	0.646962	0.000363582	0.178837	504.331	ENSG00000168216	6
ARHGAP26	0.64678	2.29813e-06	0.132559	1518.92	ENSG00000145819	11
CTC1	0.643987	2.96107e-08	0.111795	1687.24	ENSG00000178971	9
PTGER2	0.643721	0.0137875	0.288409	130.141	ENSG00000125384	6
ABHD4	0.642236	1.726e-08	0.109897	11426.1	ENSG00000100439	6
LRRC16A	0.642167	5.503e-06	0.13713	1385.58	ENSG00000079691	15
ALPK1	0.641856	0.000152599	0.165292	624.533	ENSG00000073331	13
BMP5	0.641259	0.0266457	0.305994	116.275	ENSG00000112175	6
ARRDC4	0.64101	1.31944e-05	0.141887	900.481	ENSG00000140450	7
APOL3	0.640354	9.80473e-06	0.140643	849.444	ENSG00000128284	15
MFSD6	0.640293	7.38981e-09	0.106837	3298.73	ENSG00000151690	10
CPEB3	0.640124	0.00421349	0.230536	256.153	ENSG00000107864	10
PKNOX2	0.638501	0.0207318	0.315856	126.975	ENSG00000165495	11
CLGN	0.637076	2.18802e-05	0.146377	635.743	ENSG00000153132	8
LIPH	0.636254	5.61898e-05	0.153331	552.064	ENSG00000163898	5
MTHFR	0.635328	2.52052e-09	0.102918	2683.78	ENSG00000177000	6
JPH4	0.634238	0.00384884	0.224213	314.157	ENSG00000092051	12
SHROOM3	0.633301	1.31631e-08	0.10734	2328.62	ENSG00000138771	10
RNF13	0.633218	1.75229e-05	0.142464	853.716	ENSG00000082996	15
SHANK2	0.632976	0.000799872	0.188043	496.803	ENSG00000162105	12
KAZALD1	0.632785	1.72734e-05	0.142263	637.983	ENSG00000107821	10
GDPGP1	0.631777	0.00225919	0.20843	244.497	ENSG00000183208	8
RASSF4	0.631588	1.6394e-05	0.141173	989.4	ENSG00000107551	16
TMEM184A	0.630439	0.00793347	0.249941	198.124	ENSG00000164855	11
FUNDC2	0.630436	2.20052e-08	0.108543	3058.09	ENSG00000165775	13
CD2AP	0.630252	3.48273e-07	0.119608	2921.85	ENSG00000198087	7
SLC29A2	0.629463	5.12525e-05	0.150874	654.453	ENSG00000174669	7
GJB2	0.628873	0.00292123	0.214087	293.142	ENSG00000165474	5
SLC4A2	0.628341	6.953e-12	0.0879777	26715.9	ENSG00000164889	8
CCDC69	0.628171	6.00357e-05	0.151671	852.276	ENSG00000198624	8
MANBA	0.628147	0.00182238	0.205623	640.126	ENSG00000109323	4
ZNF652	0.628083	0.000242591	0.169461	1408.82	ENSG00000198740	4
ATF7IP2	0.627691	0.00157782	0.199084	368.602	ENSG00000166669	9
THBS3	0.626461	1.30664e-08	0.105548	6920.24	ENSG00000169231	9
TJP3	0.625218	0.00789949	0.247237	276.827	ENSG00000105289	10
IL2RB	0.624867	6.50852e-08	0.111735	2441.91	ENSG00000100385	9
MOV10L1	0.624135	0.0156334	0.28485	138.467	ENSG00000073146	11
LSS	0.623174	8.03458e-07	0.121059	21757.1	ENSG00000160285	10
MAGEA9	0.622926	0.0210063	0.30702	140.637	ENSG00000166008	5
CTNNBIP1	0.622619	3.6567e-07	0.119188	4311.36	ENSG00000178585	10
PLEKHO2	0.622611	2.71605e-09	0.101652	4766.24	ENSG00000241839	5
FAM229B	0.622124	0.00302151	0.216656	390.816	ENSG00000203778	3
SQRDL	0.621715	0.000223106	0.164629	429.36	ENSG00000137767	9
ITGA1	0.621264	9.05319e-06	0.135142	1977.66	ENSG00000213949	4
PPP2R1B	0.62017	2.09858e-07	0.116688	4670.44	ENSG00000137713	11
PTPRB	0.61992	0.000410402	0.172092	538.852	ENSG00000127329	10
A4GALT	0.618943	3.46266e-06	0.129155	1988.87	ENSG00000128274	11
FAXDC2	0.618897	0.000101148	0.155376	1173.5	ENSG00000170271	6
RRAS	0.618883	8.95153e-10	0.0973213	3035.03	ENSG00000126458	3
CDCP1	0.617969	3.35643e-09	0.100159	6296.76	ENSG00000163814	3
KRT8P3	0.617888	0.00286445	0.209742	243.109	ENSG00000254285	2
AKAP6	0.617482	0.0111626	0.260573	179.026	ENSG00000151320	6
TUBB2A	0.617242	1.15243e-07	0.113629	4218.08	ENSG00000137267	5
FGFR1OP	0.616836	0.00133223	0.191755	543.433	ENSG00000213066	7
SERTAD2	0.616437	2.05962e-09	0.0998243	4244.69	ENSG00000179833	4
SNX16	0.615919	0.000820198	0.182003	513.161	ENSG00000104497	9
RGS3	0.615511	6.95417e-10	0.0961337	2946.55	ENSG00000138835	18
C3orf52	0.615295	0.000125645	0.15612	730.22	ENSG00000114529	8
ABLIM3	0.614982	4.61193e-07	0.11783	1505.74	ENSG00000173210	15
S100A6	0.614095	7.82011e-12	0.0867401	26605.8	ENSG00000197956	5
CYB561D1	0.613573	0.000287871	0.166789	1792.88	ENSG00000174151	10
KLF10	0.613395	0.000772786	0.182074	2284.35	ENSG00000155090	10
FABP3	0.612212	0.000162083	0.157586	532.209	ENSG00000121769	3
GPNMB	0.610334	3.70396e-05	0.142769	1200.9	ENSG00000136235	11
TENM3	0.609531	1.41666e-10	0.0913923	6369.07	ENSG00000218336	3
GFOD1	0.609371	0.0153533	0.272447	223.302	ENSG00000145990	6
FIGN	0.609285	8.01325e-05	0.149711	788.564	ENSG00000182263	9
ZFYVE26	0.608769	8.81489e-05	0.14993	6343.15	ENSG00000072121	11
SOCS3	0.608768	1.97473e-06	0.123463	2286.51	ENSG00000184557	3
ST6GALNAC2	0.607411	0.0031841	0.211943	413.444	ENSG00000070731	5
AAMDC	0.607084	3.36697e-05	0.141148	779.849	ENSG00000087884	10
ADORA1	0.605937	7.98534e-05	0.149303	912.893	ENSG00000163485	11
EIF2AK3	0.605143	9.69841e-06	0.132222	1940.43	ENSG00000172071	7
PTPRU	0.605119	7.11986e-06	0.130513	1911.52	ENSG00000060656	15
ALDH1L2	0.604453	0.037237	0.316241	109.461	ENSG00000136010	9
RP11-23P13.7	0.604222	0.00405898	0.213513	229.964	ENSG00000272003	1
KCNH1	0.603243	0.000840065	0.178159	480.728	ENSG00000143473	7
CPVL	0.602642	2.72e-06	0.124108	2293.18	ENSG00000106066	9
PIGS	0.601994	9.89915e-11	0.0899017	15352.7	ENSG00000087111	16
SEMA4F	0.601879	4.42712e-09	0.0995096	3933.07	ENSG00000135622	8
LDLR	0.601731	0.000429998	0.168678	21682.9	ENSG00000130164	7
SLC1A4	0.601595	9.23879e-10	0.09528	5133.19	ENSG00000115902	6
PROS1	0.601347	0.00106161	0.183944	614.647	ENSG00000184500	10
ERMP1	0.60108	0.00575163	0.223995	340.961	ENSG00000099219	9
ITGB3	0.600771	4.96961e-05	0.142913	765.812	ENSG00000259207	3
TAP1	0.600273	1.75035e-09	0.0959205	18235.2	ENSG00000168394	9
COL15A1	0.600166	0.0217326	0.294843	603.311	ENSG00000204291	6
RBKS	0.599496	0.017355	0.274435	142.507	ENSG00000171174	9
PPIP5K1	0.599053	8.63921e-08	0.10758	1698.15	ENSG00000168781	17
EDARADD	0.598852	0.0314071	0.332473	143.798	ENSG00000186197	8
MAP3K5	0.597402	4.91946e-06	0.125858	987.482	ENSG00000197442	8
PLBD2	0.596693	9.97889e-11	0.0884887	5467.88	ENSG00000151176	3
TMC7	0.596209	0.0152825	0.265373	215.199	ENSG00000170537	8
GRIK4	0.595201	7.75459e-05	0.145484	607.113	ENSG00000149403	7
ACOT13	0.594542	0.000367463	0.162614	1085.43	ENSG00000112304	6
PCDHGB7	0.594461	0.000326857	0.160907	549.05	ENSG00000254122	1
CHPT1	0.59328	0.000326857	0.160889	764.429	ENSG00000111666	6
CMTM8	0.59174	0.0157948	0.265557	218.096	ENSG00000170293	4
AFAP1L2	0.591716	6.68072e-05	0.143895	916.432	ENSG00000169129	10
MIR600HG	0.591708	0.0146432	0.259554	194.484	ENSG00000236901	3
PLEKHB1	0.591221	0.00028051	0.158175	779.253	ENSG00000021300	9
PCDHGB2	0.591057	0.0434856	0.318898	103.369	ENSG00000253910	1
ETV7	0.591002	0.000211471	0.154024	1019.55	ENSG00000010030	9
PCNXL2	0.590731	3.93017e-07	0.111951	2091.21	ENSG00000135749	14
SEMA3F	0.589948	5.32744e-08	0.104359	3343.63	ENSG00000001617	7
BVES	0.589471	5.64918e-06	0.124406	1203.39	ENSG00000112276	9
PCDHB13	0.589175	0.00661574	0.223392	217.957	ENSG00000187372	9
KIAA1377	0.5887	0.000496608	0.165136	417.463	ENSG00000110318	9
SLC18B1	0.588674	0.00458403	0.210187	273.694	ENSG00000146409	6
FOLR1	0.588423	0.0116798	0.247124	255.981	ENSG00000110195	7
PLEKHA7	0.588337	4.36416e-06	0.123682	1879.83	ENSG00000166689	10
ALDH3B1	0.587994	4.15504e-05	0.141582	3913.77	ENSG00000006534	11
MAP1A	0.587856	0.00367562	0.204191	538.232	ENSG00000166963	8
UNC13B	0.58745	1.31326e-09	0.0930531	6886.86	ENSG00000198722	8
IL1B	0.587348	0.00317343	0.200065	730.571	ENSG00000125538	7
CLN3	0.587074	0.0091969	0.234775	196.934	ENSG00000188603	12
FBXL2	0.586975	0.00964019	0.243226	526.824	ENSG00000153558	9
AFF1	0.586738	3.21623e-08	0.102057	3289.68	ENSG00000172493	16
TRANK1	0.586277	7.78364e-08	0.106024	4861.67	ENSG00000168016	9
DHRS7B	0.585744	1.24101e-05	0.128398	1300.07	ENSG00000109016	13
OLFML3	0.585595	4.19257e-05	0.137507	819.366	ENSG00000116774	7
MARC2	0.584773	0.00147577	0.182077	504.872	ENSG00000117791	11
JMJD1C-AS1	0.584055	0.0276637	0.306211	158.921	ENSG00000272767	1
LSM11	0.583958	0.000251879	0.156977	1507.8	ENSG00000155858	5
HERPUD1	0.582382	4.51112e-08	0.102491	3271.93	ENSG00000051108	10
C11orf70	0.581126	0.00784754	0.22514	320.852	ENSG00000137691	8
COL4A4	0.580921	0.0320136	0.317353	124.241	ENSG00000081052	10
MKNK2	0.580822	5.68827e-07	0.11236	15040	ENSG00000099875	10
SNX18P7	0.580453	0.0299548	0.3079	122.664	ENSG00000234373	1
TMC6	0.58	0.000293502	0.155308	1212.43	ENSG00000141524	11
CREM	0.579829	0.00456079	0.206167	270.487	ENSG00000095794	15
SGK223	0.579795	3.66575e-07	0.10964	2345.8	ENSG00000182319	5
CYSTM1	0.579685	2.39429e-05	0.132808	1561.84	ENSG00000120306	5
XBP1	0.579347	3.65882e-06	0.120612	6974.33	ENSG00000100219	12
DSG2	0.579051	2.6329e-05	0.135416	3500.36	ENSG00000046604	8
TMEFF2	0.578549	0.00264955	0.191093	304.358	ENSG00000144339	7
MOXD1	0.578304	2.76743e-08	0.0999969	5449.87	ENSG00000079931	10
KBTBD7	0.577514	0.000613302	0.163595	957.123	ENSG00000120696	8
PANX2	0.57642	0.00522418	0.209354	930.066	ENSG00000073150	9
SSBP2	0.574983	0.00039383	0.15757	640.281	ENSG00000145687	11
DDR1	0.574856	2.33711e-09	0.0917236	15630.7	ENSG00000204580	7
FAM63B	0.574117	1.46538e-05	0.127157	1847.34	ENSG00000128923	6
SRPR	0.572918	1.21753e-08	0.0957208	16326.5	ENSG00000182934	7
CYP51A1	0.572889	0.00481098	0.205003	771.562	ENSG00000001630	11
APLP2	0.572061	3.7544e-11	0.0830219	30100.7	ENSG00000084234	12
FAM171B	0.571609	7.05967e-05	0.137903	810.168	ENSG00000144369	8
COL5A1	0.570941	5.44526e-06	0.122071	85985.2	ENSG00000130635	11
TPRG1L	0.570604	5.35294e-05	0.1365	2885.29	ENSG00000158109	10
COL6A3	0.570561	2.05386e-07	0.10615	13969	ENSG00000163359	11
PDIA5	0.570519	3.42163e-06	0.118329	1962.82	ENSG00000065485	13
TPMT	0.568847	9.69841e-06	0.124044	1956.78	ENSG00000137364	4
AC068282.3	0.568698	0.0241284	0.278236	151.325	ENSG00000236682	1
DISP2	0.56848	0.000467877	0.157648	1158.01	ENSG00000140323	4
AGA	0.568183	8.12354e-06	0.122479	1060.66	ENSG00000038002	4
LPCAT3	0.568135	2.49494e-09	0.0914971	4113.14	ENSG00000111684	6
RP11-157P1.4	0.567293	0.0113218	0.233153	358.734	ENSG00000226332	2
GFRA1	0.567192	0.0043373	0.20469	1705.41	ENSG00000151892	10
LGR4	0.566176	0.00022082	0.149872	1523.79	ENSG00000205213	9
SEPT4	0.566143	0.000233694	0.150044	618.655	ENSG00000108387	10
VDR	0.56581	5.61295e-09	0.0939541	3783.65	ENSG00000111424	6
SFXN5	0.565539	1.74461e-05	0.127147	2826.58	ENSG00000144040	8
SERPINB1	0.565264	7.63163e-07	0.109827	1838.48	ENSG00000021355	8
MTUS1	0.564996	0.000566043	0.159395	924.403	ENSG00000129422	9
AFG3L1P	0.561959	0.000952477	0.168303	1544.01	ENSG00000223959	4
CDON	0.560867	0.000845623	0.163807	545.21	ENSG00000064309	10
LHFPL2	0.560825	2.91308e-06	0.11532	4683.44	ENSG00000145685	9
NEK1	0.559273	2.56129e-06	0.114328	1881.61	ENSG00000137601	11
CISD1	0.55899	0.000214809	0.145051	968.563	ENSG00000122873	7
PSMB9	0.558549	6.83566e-06	0.121192	5306.01	ENSG00000240065	3
MYO1D	0.558145	2.23813e-07	0.103176	2644.79	ENSG00000176658	12
OXR1	0.558056	0.000136073	0.140637	1062.16	ENSG00000164830	13
SLC7A5	0.556733	6.23874e-08	0.0979503	72035.3	ENSG00000103257	4
LLGL2	0.556409	1.5912e-06	0.111324	2251.96	ENSG00000073350	9
DUSP16	0.556088	5.59164e-06	0.11789	2297.54	ENSG00000111266	4
GPR89A	0.554848	0.00135824	0.169716	393.977	ENSG00000117262	14
MPZL1	0.554098	1.1516e-07	0.0996159	8837.04	ENSG00000197965	7
AHR	0.554092	8.34948e-08	0.100303	4483.16	ENSG00000106546	8
ABHD6	0.553841	0.00345912	0.188382	576.391	ENSG00000163686	9
HERC3	0.55375	0.000296303	0.147237	865.123	ENSG00000138641	11
TBC1D20	0.55361	2.29243e-07	0.101814	6324.07	ENSG00000125875	9
G6PD	0.552057	5.96693e-09	0.0913897	23852.9	ENSG00000160211	11
USP45	0.551484	0.00270644	0.181681	353.586	ENSG00000123552	13
CTB-175P5.4	0.551205	0.00198462	0.175397	363.982	ENSG00000269416	1
IFI27L1	0.550707	6.94525e-05	0.133548	1466.05	ENSG00000165948	6
CC2D2A	0.549632	0.00431627	0.192319	344.351	ENSG00000048342	11
ZNF622	0.54963	1.27793e-06	0.108239	2201.81	ENSG00000173545	4
C1RL	0.549628	0.00145455	0.169123	987.165	ENSG00000139178	6
NKIRAS1	0.549327	7.48826e-05	0.132396	1037.86	ENSG00000197885	6
CCDC153	0.549146	0.0281543	0.276693	132.01	ENSG00000248712	3
ARTN	0.54865	0.0272506	0.274648	210.053	ENSG00000117407	12
SIRT4	0.547822	0.0217068	0.257727	188.947	ENSG00000089163	4
RIOK3	0.54763	1.13712e-07	0.0999076	3864.46	ENSG00000101782	10
LNP1	0.547193	0.0136321	0.231128	328.848	ENSG00000206535	3
AP5M1	0.546696	0.00011206	0.136768	1847.2	ENSG00000053770	7
ITGB4	0.546347	2.30501e-07	0.100402	6440.74	ENSG00000132470	9
SFR1	0.544805	0.0153493	0.234171	306.684	ENSG00000156384	10
HECTD2	0.544577	0.00135879	0.168278	641.743	ENSG00000165338	12
LYPD3	0.544186	0.0270845	0.269987	162.015	ENSG00000124466	8
EBP	0.543825	8.01039e-08	0.0963967	8519.54	ENSG00000147155	6
PARD6B	0.543456	0.00719962	0.204322	448.121	ENSG00000124171	4
SLC16A12	0.542701	0.0220272	0.255694	270.364	ENSG00000152779	12
FOXO4	0.542188	0.000496442	0.151448	1066.85	ENSG00000184481	12
OPTN	0.542147	2.7991e-05	0.123431	5597.87	ENSG00000123240	12
PROSER2	0.541832	0.000330786	0.145317	668.032	ENSG00000148426	8
LETM2	0.541552	0.0281185	0.272701	146.384	ENSG00000165046	8
KIAA1522	0.541109	1.53196e-07	0.0982953	13881.1	ENSG00000162522	6
NUDT12	0.540983	0.0191302	0.24374	217.104	ENSG00000112874	5
SCN9A	0.540617	0.000236766	0.140806	1039.27	ENSG00000169432	10
BMP1	0.539795	2.95949e-06	0.109666	7171.06	ENSG00000168487	13
NINJ1	0.539117	2.03846e-06	0.10774	8810.49	ENSG00000131669	5
MIA3	0.538031	4.34634e-08	0.0941247	4616.84	ENSG00000154305	12
GBF1	0.537722	2.88187e-07	0.0994427	14701.6	ENSG00000107862	4
SLC39A7	0.537582	3.08019e-05	0.121028	18148	ENSG00000112473	12
PCLO	0.536906	6.89927e-07	0.103338	2008.91	ENSG00000186472	15
GMPPA	0.536783	6.07329e-07	0.103995	4903.28	ENSG00000144591	13
CDKN1B	0.536524	9.08465e-06	0.117652	4085.22	ENSG00000111276	6
TDRKH	0.535602	2.68929e-06	0.109843	2226.12	ENSG00000182134	11
NEU1	0.535345	2.47022e-08	0.0931796	9546.46	ENSG00000204386	6
ARSK	0.534833	0.00234197	0.172423	539.113	ENSG00000164291	12
AIM1	0.534633	1.80566e-05	0.119386	2350.93	ENSG00000112297	10
ADAMTS15	0.534092	1.42751e-07	0.0965647	5846.12	ENSG00000166106	2
INADL	0.533714	0.000417831	0.146476	608.376	ENSG00000132849	14
BRF2	0.533503	0.000131099	0.133409	789.774	ENSG00000104221	8
NT5DC3	0.533221	0.000326857	0.144743	1582.5	ENSG00000111696	7
SPTY2D1	0.532203	1.55952e-06	0.105239	5976.29	ENSG00000179119	10
TMOD1	0.531816	0.00168656	0.165152	477.77	ENSG00000136842	9
CDR2	0.531282	7.62964e-07	0.102772	2928.1	ENSG00000140743	3
SLC2A3	0.530757	1.38612e-06	0.105109	2639.7	ENSG00000059804	11
NIPAL3	0.530439	0.000190124	0.137769	3306.18	ENSG00000001461	12
MAML3	0.529009	0.00996363	0.20787	310.022	ENSG00000196782	8
MPC1	0.528655	0.000609585	0.148069	958.999	ENSG00000060762	14
MLKL	0.528148	0.00420555	0.182492	379.46	ENSG00000168404	8
GPER1	0.527897	0.00547936	0.192813	343.508	ENSG00000164850	10
SERPINA5	0.527716	0.0125364	0.215938	309.464	ENSG00000188488	9
SYTL2	0.5277	2.34362e-05	0.119004	1597.29	ENSG00000137501	12
DNAJC25	0.527651	0.00217094	0.168169	422.106	ENSG00000059769	15
SLC37A3	0.527467	2.9345e-06	0.107799	2108.77	ENSG00000157800	13
APOLD1	0.527039	0.00530889	0.188132	611.214	ENSG00000178878	8
PAFAH2	0.527016	0.00286445	0.172777	1018.59	ENSG00000158006	9
CNTNAP1	0.526948	8.94455e-05	0.130184	14627	ENSG00000108797	7
UBE3B	0.526948	1.59633e-06	0.104362	6061.35	ENSG00000151148	9
ANKRD13C	0.526872	8.07448e-05	0.12838	2241.43	ENSG00000118454	8
DMRTA1	0.526148	0.0334638	0.275237	170.773	ENSG00000176399	3
PPP3CB	0.526134	1.30116e-06	0.105421	3508.6	ENSG00000107758	11
SLC8B1	0.525875	1.92265e-06	0.106766	3459.48	ENSG00000089060	7
SCPEP1	0.525846	2.48227e-06	0.106959	2760.75	ENSG00000121064	8
RP11-485G4.2	0.52577	0.00360695	0.177856	554.822	ENSG00000272565	1
ACSS2	0.525661	9.39955e-09	0.0864452	7623.54	ENSG00000131069	15
ATXN1L	0.524998	3.94248e-08	0.0913073	7653.81	ENSG00000224470	3
CD14	0.524799	0.0131157	0.215739	265.026	ENSG00000170458	9
PCBP3	0.524253	0.00288744	0.172397	414.071	ENSG00000183570	12
COL4A1	0.523949	0.00118658	0.155265	31755.3	ENSG00000187498	10
FTL	0.523763	2.54575e-06	0.1037	87344.8	ENSG00000087086	9
CLIP4	0.523724	0.000242228	0.13782	1549.85	ENSG00000115295	15
CCDC23	0.52284	0.000257895	0.136563	1243.85	ENSG00000177868	7
TNS1	0.52153	9.89026e-07	0.102092	7477.64	ENSG00000079308	12
NPC2	0.521464	1.07253e-08	0.086685	7819.6	ENSG00000119655	4
TOM1	0.521217	2.99026e-05	0.119796	3236.86	ENSG00000100284	16
SMPD1	0.520618	4.55209e-07	0.0981109	8010.12	ENSG00000166311	5
TMEM180	0.519589	0.0016895	0.16085	722.013	ENSG00000138111	10
TCP11L1	0.519117	1.01895e-06	0.101513	3146.62	ENSG00000176148	11
RABGAP1L	0.519034	0.000742216	0.148239	724.76	ENSG00000152061	17
TMEM205	0.518089	6.34366e-06	0.109169	1713.06	ENSG00000105518	9
SLC31A1	0.517935	4.22448e-06	0.107752	5204.02	ENSG00000136868	9
GCC2	0.51779	5.84888e-06	0.109405	2236.4	ENSG00000135968	15
AKAP5	0.517713	0.00192942	0.162152	872.589	ENSG00000179841	8
TBC1D4	0.517711	1.59543e-06	0.103122	2158.75	ENSG00000136111	8
PLAT	0.515967	7.70994e-07	0.0988458	5381.72	ENSG00000104368	13
ARSB	0.515886	5.75257e-08	0.0924273	4354.34	ENSG00000113273	11
FAH	0.515863	7.58061e-05	0.125301	1932.86	ENSG00000103876	7
CDS2	0.515449	3.93017e-07	0.0970564	7453.92	ENSG00000101290	9
SKAP2	0.51529	0.00127785	0.155296	727.29	ENSG00000005020	8
BCL9L	0.515059	6.22691e-05	0.121668	10373.9	ENSG00000186174	8
KIF21A	0.515028	0.000535894	0.142595	623.95	ENSG00000139116	13
TMED5	0.514379	2.97376e-06	0.10676	4077.76	ENSG00000117500	8
HLA-H	0.514214	0.00941894	0.199302	1072.03	ENSG00000206341	6
AFF2	0.514144	0.0458705	0.300586	139.08	ENSG00000155966	9
SUPT3H	0.513567	0.00122663	0.153518	731.227	ENSG00000196284	9
STK38L	0.513181	0.000287006	0.13584	791.164	ENSG00000211455	3
SEC22B	0.512522	1.71066e-06	0.101436	7645.66	ENSG00000223380	3
HDAC6	0.511722	7.76901e-06	0.111103	5238.63	ENSG00000094631	14
PCDH10	0.511583	0.024652	0.241575	258.367	ENSG00000138650	7
F2R	0.511395	1.88179e-08	0.086448	18747.7	ENSG00000181104	6
KIAA1715	0.511273	9.49017e-06	0.110509	1979.27	ENSG00000144320	9
KCNAB2	0.510715	6.63789e-07	0.0987085	4027.17	ENSG00000069424	10
HTT	0.510692	4.12452e-07	0.0957028	12913.5	ENSG00000197386	6
ACBD5	0.510514	0.00022734	0.131476	1325.72	ENSG00000107897	14
PLEKHM1	0.510077	1.50914e-06	0.102387	3859.09	ENSG00000225190	4
SOD2	0.509941	9.95508e-07	0.0996314	5070.89	ENSG00000112096	12
TMEM198	0.509743	0.00431627	0.174928	354.043	ENSG00000188760	6
MXD1	0.509601	0.0146432	0.213071	326.601	ENSG00000059728	6
TCF4	0.5096	0.000284647	0.135931	1422.69	ENSG00000196628	9
TIPARP	0.509138	0.000126597	0.129757	4121.95	ENSG00000163659	8
ST3GAL1	0.508244	0.0210317	0.232522	1102.89	ENSG00000008513	10
PELI1	0.508077	0.00339742	0.171001	836.645	ENSG00000197329	7
MAGI3	0.507994	5.52873e-05	0.119759	1282.91	ENSG00000081026	14
IGF2R	0.507905	7.91634e-09	0.084254	46364.8	ENSG00000197081	8
TMCC1	0.506775	0.000203704	0.129414	1185.08	ENSG00000172765	12
STAT3	0.50662	3.76214e-08	0.0867673	17321.6	ENSG00000168610	10
ENDOD1	0.506137	0.0111626	0.200939	332.855	ENSG00000149218	4
RP11-177H13.2	0.505863	0.0399333	0.276655	162.864	ENSG00000253837	1
DIRAS3	0.505622	0.00770014	0.188464	530.286	ENSG00000162595	4
EPS8	0.504865	1.97875e-07	0.0936575	3519.94	ENSG00000151491	8
ZDHHC12	0.504842	2.90127e-05	0.115302	5777.36	ENSG00000160446	14
ASAH1	0.504334	0.000420014	0.136182	887.21	ENSG00000104763	13
ST3GAL5	0.504212	9.33027e-06	0.108746	2709.12	ENSG00000115525	12
DENND2A	0.502992	0.000628631	0.140003	10504.3	ENSG00000146966	8
WDR31	0.502959	0.00337812	0.167261	417.532	ENSG00000148225	11
PKP2	0.502899	5.45038e-05	0.119504	1853.37	ENSG00000057294	9
RP11-267A15.1	0.502656	0.00501789	0.175983	525.632	ENSG00000249306	1
NAGA	0.502393	3.19565e-07	0.0930762	6825	ENSG00000198951	7
HTR1D	0.502387	4.42058e-05	0.117602	2224.41	ENSG00000179546	3
MAGED2	0.502366	3.41385e-06	0.103434	14890.6	ENSG00000102316	12
SLC35B3	0.500627	0.00269979	0.161644	560.283	ENSG00000124786	8
PIGB	0.50053	0.0196016	0.220148	284.621	ENSG00000069943	5
TMEM189	0.500447	4.91456e-06	0.106166	4416.92	ENSG00000240849	6
RASSF5	0.500251	0.000919184	0.144288	889.283	ENSG00000136653	15
WIPI1	0.500204	0.00139518	0.150674	880.213	ENSG00000070540	8
NDUFA6-AS1	0.499664	0.0321025	0.250129	241.513	ENSG00000237037	5
HOXC10	0.49953	0.000571823	0.139864	840.375	ENSG00000180818	4
RP11-150O12.6	0.499425	0.0303852	0.24746	200.599	ENSG00000253414	2
PTGIR	0.499383	0.0222079	0.227326	234.57	ENSG00000160013	4
LMTK3	0.498833	0.0313239	0.246996	232.166	ENSG00000142235	4
PPP3CA	0.498789	2.31458e-05	0.112124	1940.69	ENSG00000138814	12
TMCC2	0.498346	0.000559587	0.138764	1180.22	ENSG00000133069	10
SLC41A1	0.497439	3.47978e-07	0.0924062	9864.26	ENSG00000133065	6
RP11-344E13.3	0.497139	0.000168163	0.125021	1156.35	ENSG00000233098	4
SLC16A13	0.497056	0.000491327	0.135688	842.423	ENSG00000174327	6
CERCAM	0.496827	1.03666e-07	0.0885176	8970.83	ENSG00000167123	14
TRAK1	0.496679	1.92265e-06	0.100826	4663.2	ENSG00000182606	10
CPQ	0.496639	8.67696e-05	0.120031	1176.43	ENSG00000104324	11
LOXL4	0.49661	1.27576e-05	0.10852	2879.53	ENSG00000138131	3
ZHX2	0.496481	2.10342e-05	0.111742	3023.13	ENSG00000178764	6
ARG2	0.496368	0.000923281	0.144624	2269.19	ENSG00000081181	3
PHGDH	0.496337	9.81876e-06	0.106355	14327.4	ENSG00000092621	7
RP1-152L7.5	0.496273	0.00101401	0.147268	1639.4	ENSG00000216775	2
KIAA0319L	0.495741	4.47812e-07	0.0929466	7697.47	ENSG00000142687	13
TMEM229B	0.495534	0.000939422	0.143718	1048.48	ENSG00000198133	4
STMN3	0.495225	2.57761e-05	0.11101	6793.42	ENSG00000197457	5
TMEM145	0.495003	0.0425812	0.270953	129.554	ENSG00000167619	7
TRAF1	0.494689	0.00964926	0.190424	609.395	ENSG00000056558	6
MAMSTR	0.494065	0.0159679	0.2082	236.34	ENSG00000176909	7
GGCX	0.493926	2.57909e-06	0.0991509	6767.78	ENSG00000115486	7
GABARAPL1	0.493742	1.56905e-05	0.110396	3941.63	ENSG00000139112	6
LRRC1	0.49359	0.000543961	0.136208	1201.6	ENSG00000137269	10
REEP5	0.492878	1.77273e-05	0.111394	4227.53	ENSG00000129625	8
RUFY3	0.49208	0.000712858	0.137932	925.379	ENSG00000018189	8
LAMC2	0.491269	0.0233275	0.224323	226.023	ENSG00000058085	10
GK5	0.490687	0.00327031	0.161662	575.899	ENSG00000175066	11
DNAJB2	0.490595	2.46361e-05	0.109717	7283.09	ENSG00000135924	11
CACFD1	0.489739	0.00124097	0.145731	2156.33	ENSG00000160325	10
CYB5R1	0.489615	1.18747e-05	0.106525	2994.06	ENSG00000159348	8
SGPL1	0.489544	1.06875e-07	0.0867582	9103.12	ENSG00000166224	12
LINC00649	0.489508	0.00273441	0.159295	907.02	ENSG00000237945	3
HAP1	0.488922	0.0237975	0.222944	302.717	ENSG00000173805	11
PLS3	0.488798	1.97186e-05	0.109517	3254.71	ENSG00000102024	13
ANO2	0.48854	0.0117844	0.193024	306.288	ENSG00000047617	10
IFNAR2	0.487983	3.87275e-05	0.112744	1602.23	ENSG00000159110	15
TMEM25	0.486982	3.82735e-05	0.112928	1566.1	ENSG00000149582	11
PTCHD3P1	0.486887	0.000231771	0.125372	957.078	ENSG00000224597	5
ALDOC	0.486164	1.38612e-06	0.0976031	5257.62	ENSG00000109107	9
CHFR	0.485439	2.09526e-05	0.108817	1565.13	ENSG00000072609	13
PAQR3	0.485399	0.000196208	0.123408	1267.33	ENSG00000163291	10
P2RX4	0.48497	2.43734e-05	0.109167	1974.25	ENSG00000135124	10
APOL6	0.484549	0.00125111	0.150173	4425.96	ENSG00000221963	5
SFRP1	0.484392	3.17852e-06	0.100283	4440.06	ENSG00000104332	7
CDC42EP4	0.484293	3.11084e-07	0.0892992	7878.5	ENSG00000179604	8
PARD3B	0.483599	0.000196454	0.123095	1716.26	ENSG00000116117	13
FBLN7	0.483572	1.6394e-05	0.106576	3327.63	ENSG00000144152	8
RP11-50E11.3	0.48352	0.0413288	0.258125	153.189	ENSG00000226200	2
DHRS3	0.483142	0.00225599	0.152226	862.463	ENSG00000162496	4
SNAI3-AS1	0.482792	0.0026424	0.15475	494.603	ENSG00000260630	2
GCHFR	0.482745	0.00282287	0.157175	1264.92	ENSG00000137880	4
ETS2	0.48266	0.000793439	0.142827	4285.29	ENSG00000157557	7
DHCR24	0.482519	0.000412462	0.130933	66829.5	ENSG00000116133	7
COL8A1	0.482208	0.00767706	0.18572	12295.1	ENSG00000144810	11
GAS2L3	0.481896	0.000103275	0.118638	1887.12	ENSG00000139354	6
AMIGO2	0.481833	0.000304452	0.126607	1329.7	ENSG00000139211	5
GPR124	0.481782	0.000236979	0.125458	4758.14	ENSG00000020181	13
CDC42EP2	0.481609	0.000105629	0.117681	1948.69	ENSG00000149798	3
PPP1R13L	0.481375	0.0015889	0.146202	1309.48	ENSG00000104881	10
SC5D	0.48057	0.00160957	0.148841	1650.64	ENSG00000109929	5
ELP4	0.480135	0.00302151	0.160368	1563.19	ENSG00000109911	13
NHSL2	0.479811	0.0118792	0.188983	300.088	ENSG00000204131	6
GCA	0.47917	0.00717824	0.174718	378.116	ENSG00000115271	6
SMUG1	0.479122	0.000241175	0.124152	2216.3	ENSG00000123415	10
DOPEY2	0.479101	2.0646e-05	0.108489	3664.59	ENSG00000142197	8
TMEM87A	0.479089	3.24459e-05	0.109795	4121.98	ENSG00000103978	11
YBX3	0.479044	6.88532e-07	0.0902432	14003.1	ENSG00000060138	8
GAN	0.479029	0.000773301	0.134803	803.293	ENSG00000261609	3
KIF13B	0.478092	2.31471e-05	0.10714	2154.52	ENSG00000197892	8
VEZT	0.477788	5.7142e-06	0.101278	4225.84	ENSG00000028203	13
C4orf33	0.477243	0.0158139	0.197584	309.554	ENSG00000151470	8
KCTD2	0.476748	0.00012997	0.121864	5218.73	ENSG00000180901	6
PPCDC	0.476638	0.000661275	0.133281	1461.39	ENSG00000138621	7
TLE1	0.476313	4.20947e-05	0.110614	2737.81	ENSG00000196781	9
C11orf83	0.476256	0.000147453	0.119284	1447.24	ENSG00000204922	4
ZNF385A	0.475925	1.5247e-06	0.0950081	5115.84	ENSG00000161642	13
HOXA7	0.47579	0.006843	0.175151	376.093	ENSG00000122592	6
WDR37	0.475633	0.000555183	0.130699	1197.77	ENSG00000047056	10
C6orf106	0.4754	3.6401e-05	0.110561	20385.2	ENSG00000196821	5
PDP2	0.475079	0.000960786	0.139427	1553.19	ENSG00000172840	2
TXNDC11	0.474969	4.50387e-06	0.0984854	2662.91	ENSG00000153066	8
ADAM12	0.474734	0.000226137	0.121392	5591.3	ENSG00000148848	10
TRNAU1AP	0.474723	0.000135453	0.118513	2541.97	ENSG00000180098	5
ABCC10	0.473343	1.35631e-05	0.103102	2010.32	ENSG00000124574	10
INPP5J	0.473304	0.000171387	0.119922	1724.48	ENSG00000185133	9
ANKRD20A5P	0.473158	0.0212667	0.207644	250.931	ENSG00000186481	11
WDR41	0.473122	0.000223493	0.122375	2582.9	ENSG00000164253	8
SGPP1	0.472884	0.00865159	0.176866	1317.51	ENSG00000126821	7
DNM3	0.472763	0.0348814	0.23712	179.148	ENSG00000197959	9
C10orf118	0.472677	0.000550247	0.129189	1099.34	ENSG00000165813	12
SLC9A1	0.472514	2.52704e-07	0.0876185	6774.67	ENSG00000090020	6
CHAC2	0.472476	0.0109205	0.183219	462.111	ENSG00000143942	4
NCKIPSD	0.472225	1.27793e-06	0.093865	4545.02	ENSG00000213672	3
LRRC49	0.471333	0.0128144	0.187701	549.55	ENSG00000137821	7
PTGR1	0.470793	0.000103587	0.114139	5462.74	ENSG00000106853	12
MAST4	0.470365	0.00033552	0.125206	1430.51	ENSG00000069020	14
SSR1	0.469649	3.44008e-05	0.106478	8338.99	ENSG00000124783	8
CHCHD7	0.46895	0.00170131	0.141978	826.025	ENSG00000170791	13
CALU	0.468929	2.17946e-06	0.0946536	34879.7	ENSG00000128595	12
RNASEL	0.46883	0.0173562	0.195076	766.628	ENSG00000135828	7
SH3KBP1	0.467806	0.000114399	0.115446	2347.73	ENSG00000147010	13
RTCA	0.467651	0.000114191	0.115326	1790.33	ENSG00000137996	8
SMIM14	0.467642	2.057e-05	0.10592	4479.67	ENSG00000163683	7
IL1A	0.467477	0.0258672	0.214481	939.423	ENSG00000115008	5
COL4A5	0.467427	0.000264184	0.123797	18886.1	ENSG00000188153	8
CRYBG3	0.467363	0.00348524	0.15376	586.586	ENSG00000080200	5
DIXDC1	0.46685	0.00567712	0.16363	781.392	ENSG00000150764	9
LPIN2	0.466599	4.97532e-06	0.0966419	6811.76	ENSG00000101577	5
HEG1	0.466517	2.84394e-05	0.107196	36635	ENSG00000173706	8
DNER	0.466262	0.00967604	0.180421	353.53	ENSG00000187957	7
RARRES3	0.465636	0.00185179	0.144621	2190.1	ENSG00000133321	6
PLOD2	0.465443	2.52378e-05	0.105508	15647.9	ENSG00000152952	7
RAB15	0.465395	0.000120534	0.115634	8281.2	ENSG00000139998	10
PHACTR2	0.464683	0.00189464	0.142794	903.55	ENSG00000112419	10
KDM4C	0.464584	0.000716438	0.130248	1287.9	ENSG00000107077	13
EFCAB14	0.46414	0.000153154	0.115215	7645.16	ENSG00000159658	6
FSCN1	0.464138	0.000923281	0.132355	16471.2	ENSG00000075618	13
MAGED1	0.464006	0.000436806	0.12307	26588	ENSG00000179222	13
OLFML2B	0.463864	0.000120577	0.114773	2075.32	ENSG00000162745	6
ACER2	0.463764	0.00758889	0.169164	689.784	ENSG00000177076	4
C5orf30	0.462943	0.0150926	0.188892	335.981	ENSG00000181751	5
PRICKLE1	0.46239	0.00106198	0.134238	1329.25	ENSG00000139174	6
RIT1	0.462189	0.000212246	0.118773	3458.87	ENSG00000143622	6
P4HA2	0.46199	1.2847e-05	0.0995817	9633.54	ENSG00000072682	14
GDE1	0.461791	0.000387232	0.123322	9380.64	ENSG00000006007	7
GPR108	0.461444	7.1343e-06	0.0976755	3047.89	ENSG00000125734	9
DNASE1	0.461334	0.00121963	0.137605	3166.84	ENSG00000213918	6
PLEKHA5	0.461311	0.00027118	0.119637	1849.98	ENSG00000052126	10
BTN2A2	0.461217	0.00167171	0.141471	2800.1	ENSG00000124508	12
GNS	0.461026	4.19985e-05	0.107813	28839.5	ENSG00000135677	6
KCNN4	0.460742	0.00238404	0.146033	1339.84	ENSG00000104783	7
C7orf43	0.46035	0.00371366	0.154574	1426.11	ENSG00000146826	10
PBXIP1	0.460297	3.76158e-06	0.0936033	12401.1	ENSG00000163346	12
CLTCL1	0.46022	0.000286709	0.119749	1337.52	ENSG00000070371	11
AK5	0.460132	0.0490422	0.254557	159.116	ENSG00000154027	14
BCAP29	0.459718	0.000142709	0.114915	2322.49	ENSG00000075790	6
SDC2	0.459628	3.49269e-06	0.0940311	5638.41	ENSG00000169439	7
CHRNA5	0.459569	0.00241422	0.144611	625.465	ENSG00000169684	9
S100A10	0.459125	1.56041e-05	0.0995204	19380.4	ENSG00000197747	4
ATP1A3	0.458945	0.0434856	0.244015	255.074	ENSG00000105409	11
CAPRIN2	0.458918	0.00680002	0.164143	420.151	ENSG00000110888	13
ZDHHC14	0.45849	0.00551943	0.15948	511.422	ENSG00000175048	12
GPR180	0.458382	0.00172547	0.14109	1853.82	ENSG00000152749	7
GALNT2	0.458308	2.30592e-07	0.0845046	32285.8	ENSG00000143641	8
PPFIBP2	0.457983	0.0384517	0.231633	210.163	ENSG00000166387	7
ENPP1	0.457765	0.000301928	0.119665	1515.88	ENSG00000197594	7
XYLT2	0.457561	4.76322e-06	0.0939431	6000.29	ENSG00000015532	5
FAM177A1	0.457541	1.1042e-05	0.0987681	2577.43	ENSG00000151327	8
GARS	0.457424	5.21659e-06	0.0957565	8697.9	ENSG00000106105	9
HRH1	0.456721	0.000342282	0.121056	1973.8	ENSG00000196639	6
FURIN	0.455865	2.22051e-06	0.0904536	8493.93	ENSG00000140564	6
AVPI1	0.455801	0.000475123	0.122515	1100.34	ENSG00000119986	6
ELOVL6	0.455796	0.000447712	0.123806	2390.79	ENSG00000170522	5
CRYBG3	0.45572	0.00761382	0.165559	398.849	ENSG00000233280	2
SLC13A3	0.455608	0.0193862	0.193415	292.566	ENSG00000158296	9
KLHL3	0.455553	0.0450086	0.241672	229.368	ENSG00000146021	10
PPAPDC1B	0.455474	0.000862852	0.12946	856.181	ENSG00000147535	12
ZDHHC18	0.455365	1.0892e-05	0.0973141	5482.85	ENSG00000204160	7
VANGL2	0.454814	2.93134e-06	0.0914692	6151.58	ENSG00000162738	5
DSCR3	0.454603	1.39057e-05	0.100574	3613.82	ENSG00000157538	9
NCEH1	0.454031	0.00142371	0.13612	4084.28	ENSG00000144959	5
VPS33A	0.45379	0.00157764	0.138207	1728.43	ENSG00000139719	5
CTA-211A9.5	0.453606	0.0442532	0.240812	177.873	ENSG00000244625	1
ABHD3	0.452981	0.00106779	0.130978	875.443	ENSG00000158201	5
TACC1	0.452947	7.50649e-06	0.0982459	5087.34	ENSG00000147526	15
STX12	0.452704	0.000106649	0.110705	2440.69	ENSG00000117758	9
ULBP1	0.452556	0.00631222	0.159775	678.343	ENSG00000111981	4
AP001816.1	0.452505	0.0396664	0.230518	189.946	ENSG00000254531	1
SASH1	0.45217	0.000105765	0.109528	1733.06	ENSG00000111961	12
DUSP18	0.452152	0.0197149	0.192877	420.009	ENSG00000167065	9
FAM160A2	0.451649	1.53563e-05	0.0988695	3207.97	ENSG00000051009	6
MVK	0.451624	6.39665e-06	0.0940279	5520.92	ENSG00000110921	7
TSPAN2	0.45119	0.00345492	0.147501	695.198	ENSG00000134198	5
ABHD12	0.450282	1.13236e-06	0.0877976	7473.87	ENSG00000100997	14
CLEC16A	0.450211	2.20532e-05	0.100362	5401.13	ENSG00000038532	10
CD47	0.450051	0.00027828	0.117001	3073.42	ENSG00000196776	10
TUFT1	0.449728	0.00112745	0.129831	7244.7	ENSG00000143367	11
POPDC3	0.44931	0.0489223	0.244711	168.128	ENSG00000132429	5
CALCOCO1	0.449138	5.32818e-06	0.093696	6123.55	ENSG00000012822	11
CLU	0.449044	5.92327e-05	0.107697	19235.9	ENSG00000120885	15
WDTC1	0.448779	6.66876e-05	0.105377	9845.75	ENSG00000142784	11
KDELC1	0.448683	0.000372014	0.119729	2172.99	ENSG00000134901	8
TSC22D2	0.44838	7.43771e-05	0.108535	3483.88	ENSG00000196428	8
USP53	0.448327	0.000241175	0.114909	2114.19	ENSG00000145390	7
PTGER4	0.44822	0.00665041	0.160402	849.625	ENSG00000171522	5
MCC	0.447791	0.000168339	0.112745	1435.38	ENSG00000171444	13
EEPD1	0.447775	0.0149938	0.180127	423.276	ENSG00000122547	6
PTN	0.447759	0.000664793	0.124886	2070.02	ENSG00000105894	7
MT-RNR2	0.447754	0.0129932	0.174036	117400	ENSG00000210082	2
PRDX4	0.447396	0.000331369	0.120844	3710.75	ENSG00000123131	8
F11R	0.447161	6.45966e-05	0.107953	5234.17	ENSG00000158769	13
DNASE1L1	0.446932	3.52015e-05	0.102158	3192.48	ENSG00000013563	9
HINT3	0.446614	0.00173103	0.134564	984.028	ENSG00000111911	5
EXPH5	0.446525	0.0496293	0.244398	177.845	ENSG00000110723	7
ANXA6	0.445856	2.98832e-05	0.0999513	23666.9	ENSG00000197043	9
NUDT18	0.445777	0.0474871	0.240242	203.398	ENSG00000173566	9
KIF3C	0.445715	3.51962e-05	0.10351	5340.72	ENSG00000084731	9
CTSA	0.445683	7.34188e-05	0.104502	32970.8	ENSG00000064601	12
RGS10	0.445389	0.000487616	0.122043	1911.48	ENSG00000148908	10
ATP7A	0.444456	0.00666303	0.157187	636.618	ENSG00000165240	13
EHD4	0.444277	1.30781e-05	0.0955386	12172.8	ENSG00000103966	5
SETD3	0.444264	9.71551e-05	0.109458	4078.66	ENSG00000183576	8
YIF1B	0.44409	0.000742216	0.12546	2875.8	ENSG00000167645	12
GALNT6	0.443968	0.028395	0.201611	1163.92	ENSG00000139629	11
RCE1	0.443886	8.9727e-05	0.107082	2219.56	ENSG00000173653	3
HLA-A	0.44368	0.00210391	0.132187	50992.8	ENSG00000206503	7
SWSAP1	0.443277	0.031846	0.209474	283.834	ENSG00000173928	2
ANKDD1A	0.443028	0.0103909	0.167185	424.789	ENSG00000166839	12
HECTD3	0.442878	2.05187e-05	0.099504	4397.1	ENSG00000126107	10
TMEM260	0.442303	0.00787553	0.160491	666.677	ENSG00000070269	9
CCDC163P	0.441599	0.0197071	0.186533	390.385	ENSG00000236624	4
STK17A	0.441358	0.0305159	0.216375	1453.9	ENSG00000164543	5
LINC00963	0.441044	0.00125056	0.1311	2248.47	ENSG00000204054	7
EPHB3	0.440566	0.000178846	0.111192	1890.07	ENSG00000182580	2
C1orf226	0.440133	0.0265099	0.199051	738.431	ENSG00000239887	3
PIGG	0.440123	0.000145846	0.109471	2166.97	ENSG00000174227	11
CERS4	0.440012	0.00729211	0.157627	887.151	ENSG00000090661	7
ANKRD46	0.439902	0.0122212	0.169894	662.627	ENSG00000186106	7
WWP2	0.439833	2.99208e-05	0.100621	6376.44	ENSG00000198373	8
ZBTB5	0.438814	0.00163447	0.133499	3470.19	ENSG00000168795	4
SIDT2	0.438754	0.000387688	0.117257	2770.22	ENSG00000149577	11
CSPG4	0.437718	1.84598e-06	0.0853065	35674.9	ENSG00000173546	7
TRIM2	0.437399	9.19815e-05	0.105366	2444.65	ENSG00000109654	10
MAOA	0.437267	0.0492	0.233805	174.191	ENSG00000189221	5
SLC1A5	0.437236	9.01155e-07	0.0841303	15424.3	ENSG00000105281	8
WBSCR27	0.435967	0.00437006	0.146951	902.506	ENSG00000165171	6
NCOA3	0.435217	3.69793e-05	0.0983056	9097.95	ENSG00000124151	14
ATG12	0.435152	0.00276183	0.138862	2353.84	ENSG00000145782	8
TNFRSF1B	0.434999	3.8263e-05	0.0997143	3363.28	ENSG00000028137	12
TMEM38B	0.434959	0.00295351	0.138613	1060.66	ENSG00000095209	7
RP11-61A14.3	0.434692	0.0122963	0.167703	592.199	ENSG00000261088	1
NUCB2	0.434474	3.06621e-05	0.100388	4215.39	ENSG00000070081	11
SLC39A14	0.434364	0.00660994	0.152389	6099.92	ENSG00000104635	9
PIGK	0.434321	0.000627823	0.12011	2711.04	ENSG00000142892	10
DUSP8	0.43397	0.00116299	0.130761	3514.48	ENSG00000184545	6
MED12L	0.433913	0.00954897	0.161173	491.261	ENSG00000144893	8
BZW2	0.433783	2.34944e-05	0.0982355	3823.02	ENSG00000136261	10
CASP7	0.433209	0.000999612	0.128593	4194.9	ENSG00000165806	15
ITGAX	0.432909	0.0401783	0.217097	301.697	ENSG00000140678	12
UBE2O	0.432597	0.000251879	0.111535	5980.66	ENSG00000175931	8
HADHA	0.432398	5.28405e-05	0.10012	17733	ENSG00000084754	6
INPP5A	0.432303	0.000226102	0.110935	2897.69	ENSG00000068383	14
ASS1	0.431931	0.00651645	0.152611	1513.5	ENSG00000130707	13
KCNK6	0.431132	0.0263231	0.192868	346.292	ENSG00000099337	3
IL6ST	0.430497	0.0110099	0.171242	12264.4	ENSG00000134352	15
DYNLT3	0.430463	0.00101501	0.123949	1510.79	ENSG00000165169	6
ZBTB4	0.430238	4.09578e-06	0.0894686	11280.5	ENSG00000174282	7
NRBF2	0.430012	0.00485244	0.147521	1487.13	ENSG00000148572	10
MYO10	0.42999	4.1667e-05	0.0987559	6208.03	ENSG00000145555	10
SDK1	0.429794	0.00991517	0.157176	6012.61	ENSG00000146555	14
ACSL3	0.429452	0.000687121	0.11566	8999.93	ENSG00000123983	9
RDH11	0.429232	0.000160523	0.10552	8027.79	ENSG00000072042	8
EDIL3	0.429189	4.99299e-06	0.0894957	11952	ENSG00000164176	8
PRRT3	0.428854	0.00789977	0.157427	2447.41	ENSG00000163704	7
NTRK3	0.428799	0.0185317	0.182519	587.885	ENSG00000140538	12
AGO2	0.428401	0.00425839	0.143458	2372.03	ENSG00000123908	7
ILK	0.428097	7.33887e-05	0.100849	24503.9	ENSG00000166333	9
UBE2J1	0.427936	3.46944e-05	0.0963222	6572.91	ENSG00000198833	6
GPSM3	0.427709	0.000924697	0.121356	1707.73	ENSG00000213654	5
RBMS3	0.427484	0.000699977	0.119737	1359.05	ENSG00000144642	16
TMEM143	0.427345	0.0277252	0.193071	349.586	ENSG00000161558	6
RAB11FIP5	0.427058	1.68998e-05	0.0947784	4777.87	ENSG00000135631	11
CC2D1B	0.427005	0.000860955	0.123398	3722.5	ENSG00000154222	10
GPANK1	0.4269	0.00170131	0.12957	2620.57	ENSG00000204438	6
ITPR3	0.42688	0.00256844	0.139792	10810	ENSG00000096433	6
USP54	0.42664	0.000293502	0.111492	2685.24	ENSG00000166348	13
COL9A3	0.426345	0.0439603	0.218293	934.079	ENSG00000092758	11
COL5A2	0.425626	0.00252978	0.132044	17794.4	ENSG00000204262	7
ARHGEF4	0.425548	0.00748462	0.151833	786.504	ENSG00000136002	12
SSH2	0.425508	0.00666735	0.157122	3688.53	ENSG00000141298	13
TYW5	0.425405	0.00527365	0.144848	664.762	ENSG00000162971	6
LUZP1	0.425176	0.000135609	0.103726	13298.3	ENSG00000169641	9
GLRX	0.42514	0.00442892	0.140138	1048.78	ENSG00000173221	9
TMEM101	0.425123	0.00106022	0.126442	4437.25	ENSG00000091947	5
COG6	0.424609	0.011391	0.160942	1335.03	ENSG00000133103	12
DOLPP1	0.42448	2.49523e-05	0.09405	5616.45	ENSG00000167130	13
SLC1A3	0.424406	0.0408903	0.211236	508.804	ENSG00000079215	9
SEC23A	0.424381	7.71846e-05	0.101771	14724	ENSG00000100934	10
SEPT6	0.424365	0.000239685	0.108909	2975.99	ENSG00000125354	18
TTC33	0.424127	0.00778	0.152109	721.496	ENSG00000113638	8
TMED9	0.424122	6.17536e-05	0.0997188	18078.1	ENSG00000184840	7
NAGLU	0.423959	0.000579901	0.116605	2318.67	ENSG00000108784	5
VAT1L	0.423655	0.000451517	0.116172	3678.39	ENSG00000171724	2
SARDH	0.42345	0.000982561	0.12059	1701.74	ENSG00000123453	12
GLIPR2	0.423412	0.000173906	0.106165	5681.08	ENSG00000122694	11
PIP5K1C	0.422689	3.07149e-05	0.0954114	11114.4	ENSG00000186111	4
EBF1	0.422549	0.0467451	0.219628	333.623	ENSG00000164330	12
FAM211A	0.422532	0.000376894	0.111709	1569.78	ENSG00000181350	7
KIAA1161	0.422169	0.000427131	0.113157	2125.21	ENSG00000164976	8
STARD10	0.42189	0.000689685	0.117478	2879.02	ENSG00000214530	3
SSX2IP	0.421713	0.00671306	0.14785	1397.63	ENSG00000117155	12
SELK	0.421711	0.00200021	0.13003	1739.3	ENSG00000113811	6
FRY	0.421372	0.0201728	0.176682	400.446	ENSG00000073910	15
ANO10	0.421196	0.00083289	0.119332	2366.2	ENSG00000160746	8
NDUFB4	0.420772	0.00138749	0.128507	4309.88	ENSG00000065518	7
TNFRSF9	0.420285	0.0394047	0.211101	930.821	ENSG00000049249	4
CHN1	0.419438	0.00313163	0.135279	1464.12	ENSG00000128656	9
GAS6	0.418674	0.00888017	0.152274	7654.55	ENSG00000183087	10
TMEM104	0.418612	2.2007e-05	0.0921366	4773.1	ENSG00000109066	9
B4GALT4	0.418278	0.00515493	0.142788	1224.38	ENSG00000121578	8
FAM73B	0.417799	0.000451517	0.112609	3113.94	ENSG00000148343	14
KIAA1328	0.417603	0.0195587	0.173592	426.421	ENSG00000150477	10
SEC22A	0.41748	0.0184756	0.171646	1076.28	ENSG00000121542	7
WDR91	0.417238	0.00116626	0.120473	1019.88	ENSG00000105875	9
ENC1	0.416902	2.84394e-05	0.0926025	6054.65	ENSG00000171617	9
CASZ1	0.416717	0.00368974	0.13722	2081.45	ENSG00000130940	10
ITPKB	0.416377	0.00271181	0.132156	1468.01	ENSG00000143772	5
ELFN2	0.41637	5.89575e-05	0.0992257	5289.28	ENSG00000166897	10
DHCR7	0.416212	0.0110077	0.154693	24099.5	ENSG00000172893	11
PAK1	0.416099	0.000716602	0.119402	4045.62	ENSG00000149269	5
ARRB1	0.416061	0.000854611	0.117959	2770.47	ENSG00000137486	12
PSMG3-AS1	0.415868	0.0495578	0.218467	456.166	ENSG00000230487	3
ADM2	0.41573	0.0452072	0.210548	306.798	ENSG00000128165	7
ACO1	0.414927	3.04398e-05	0.0925673	10307.7	ENSG00000122729	14
AGPAT4	0.414701	0.0045203	0.137803	1159.17	ENSG00000026652	9
ITGA5	0.414417	2.04123e-05	0.0924227	27419.8	ENSG00000161638	6
GABPB2	0.414155	0.0224846	0.176311	713.05	ENSG00000143458	7
TRIM62	0.413824	0.0190835	0.173086	2089.66	ENSG00000116525	9
CDKN2B	0.413753	4.61957e-05	0.0954103	3212.89	ENSG00000147883	9
GAS7	0.413654	9.96065e-06	0.0873148	6807.83	ENSG00000007237	14
MBP	0.4134	0.00147845	0.12125	1197.52	ENSG00000197971	10
PGRMC2	0.413348	0.00113513	0.123185	4439.29	ENSG00000164040	12
LNX2	0.41325	0.00163546	0.122726	1120.57	ENSG00000139517	6
BCL2L13	0.413125	0.000183316	0.102482	9285.15	ENSG00000099968	13
VMP1	0.413039	0.000757935	0.11583	5101.43	ENSG00000062716	6
TNFRSF1A	0.41286	1.46538e-05	0.0886131	7574.2	ENSG00000067182	3
SLC25A23	0.412641	5.64801e-05	0.0950293	7203.79	ENSG00000125648	10
LAMC1	0.412527	1.38612e-06	0.0809144	45642.7	ENSG00000135862	5
AGTRAP	0.412462	0.00123104	0.119582	1871.59	ENSG00000177674	11
SLC2A1	0.412197	3.8539e-06	0.0841784	13799.9	ENSG00000117394	15
TEX2	0.411999	1.8284e-05	0.0893636	7127.86	ENSG00000136478	3
CDC42BPG	0.411625	0.0168814	0.164	989.991	ENSG00000171219	8
RP11-420L9.5	0.411312	0.00648952	0.142443	668.21	ENSG00000270504	1
TECPR2	0.411057	6.88844e-05	0.0970816	4768.73	ENSG00000196663	11
SRGN	0.410904	0.000591396	0.112192	1511.79	ENSG00000122862	4
KLHDC8B	0.41049	0.0270844	0.180606	2018.13	ENSG00000185909	10
LRRC17	0.410423	0.0299981	0.191652	455.265	ENSG00000128606	8
LMLN	0.410203	0.00192272	0.123046	1066.36	ENSG00000185621	7
RCAN3	0.410199	0.00112937	0.119739	1385.67	ENSG00000117602	7
BAIAP2	0.409296	6.54124e-05	0.0983102	5006.31	ENSG00000175866	11
PRRG1	0.409173	0.0289573	0.183156	652.807	ENSG00000130962	13
C21orf91	0.409093	0.00271066	0.130248	1625	ENSG00000154642	6
GLYCTK	0.408807	0.0199784	0.169498	604.823	ENSG00000168237	13
CORO2A	0.408667	0.00131772	0.118363	1190.81	ENSG00000106789	8
HMOX1	0.408367	0.00210378	0.124411	1884.38	ENSG00000100292	12
FKBP2	0.408213	0.000745548	0.116741	3497.6	ENSG00000173486	8
STIM2	0.408202	0.00810904	0.145728	1152.07	ENSG00000109689	10
SPCS2	0.407923	0.000592287	0.114434	3688.44	ENSG00000118363	7
CCDC22	0.407644	0.000353959	0.107404	2107.27	ENSG00000101997	8
SYTL5	0.407548	0.0110077	0.156652	1830.22	ENSG00000147041	7
KANK1	0.40726	0.00789699	0.145121	898.618	ENSG00000107104	14
ACP2	0.406589	0.00325138	0.131254	4940.49	ENSG00000134575	5
BCR	0.406381	5.58847e-05	0.0936162	7357.58	ENSG00000186716	15
C14orf1	0.405654	6.45361e-05	0.0951224	6140.61	ENSG00000133935	6
LINC01128	0.405011	0.00536126	0.135641	758.45	ENSG00000228794	4
MED8	0.404851	0.00118447	0.117626	3172.9	ENSG00000159479	12
FAM134A	0.404727	0.000290727	0.103216	10871.2	ENSG00000144567	6
NPTN	0.404569	0.000113719	0.0969639	5639.59	ENSG00000156642	12
PDK1	0.404539	0.00116365	0.118241	1449.53	ENSG00000152256	9
FRZB	0.404167	0.0406167	0.195766	324.466	ENSG00000162998	4
USP2	0.403112	0.0317572	0.184349	357.068	ENSG00000036672	11
AMOT	0.403043	0.000562584	0.110025	2896.47	ENSG00000126016	9
ACVR1B	0.402964	0.000110468	0.0978152	3423.29	ENSG00000135503	8
C11orf24	0.402403	0.00111536	0.116399	4520.8	ENSG00000171067	6
BCKDHB	0.402253	0.00202316	0.123851	1730.13	ENSG00000083123	10
E2F7	0.402007	0.000459657	0.106413	11097.6	ENSG00000165891	11
LYSMD3	0.401925	0.00782444	0.142276	1108.56	ENSG00000176018	8
BTBD10	0.401815	0.000177003	0.100673	4807.98	ENSG00000148925	6
SLC9A3R2	0.401812	0.00038098	0.104302	5394.41	ENSG00000065054	9
NOD1	0.401525	0.00392202	0.130275	1153.69	ENSG00000106100	6
IER3IP1	0.401375	0.024371	0.172271	514.468	ENSG00000134049	3
TSC22D3	0.40132	0.0293915	0.179475	477.344	ENSG00000157514	12
RASGRP3	0.401306	0.0126594	0.152084	881.849	ENSG00000152689	13
DAAM1	0.401299	0.0231022	0.174811	1689.77	ENSG00000100592	11
CCDC88A	0.401242	0.00361412	0.135078	3567.46	ENSG00000115355	11
YIPF2	0.400771	0.000405973	0.105826	2628.37	ENSG00000130733	6
PGRMC1	0.399767	0.000196454	0.0992396	7234.61	ENSG00000101856	8
MT-ND3	0.399336	0.0335548	0.1812	17913.2	ENSG00000198840	2
CLSTN1	0.398812	0.000328717	0.103369	33136.9	ENSG00000171603	12
VTN	0.398423	0.0450394	0.199222	528.613	ENSG00000109072	9
ATG9A	0.398394	3.06306e-05	0.0903554	10631.4	ENSG00000198925	6
STOM	0.398317	7.98534e-05	0.0961406	4012.14	ENSG00000148175	8
ABCA5	0.397751	0.0248331	0.170354	544.109	ENSG00000154265	11
SND1	0.397738	0.000108792	0.0945955	32703.5	ENSG00000197157	6
LIAS	0.397238	0.0257854	0.171593	875.148	ENSG00000121897	9
HSPA4L	0.397127	0.00895091	0.142863	1243.28	ENSG00000164070	7
GTPBP8	0.397124	0.00812916	0.141337	864.266	ENSG00000163607	10
SH3BGRL	0.396516	0.0274992	0.178927	326.477	ENSG00000131171	8
ERAP1	0.396379	0.000726644	0.108319	7232.84	ENSG00000164307	8
KATNAL1	0.396339	0.0030988	0.126549	3196.72	ENSG00000102781	9
NPC1	0.395396	3.57393e-05	0.0886236	7076.01	ENSG00000141458	8
THSD4	0.395383	0.000625863	0.107884	3397.57	ENSG00000187720	10
TYRO3	0.395229	0.000768656	0.110454	5505.04	ENSG00000092445	7
ELL2	0.395182	0.000477332	0.108394	4843.66	ENSG00000118985	10
TTC39C	0.395105	0.0115932	0.147509	745.475	ENSG00000168234	8
KCTD3	0.394849	0.000443826	0.104969	4263.95	ENSG00000136636	8
STK38	0.394512	0.00769298	0.139119	5659.23	ENSG00000112079	8
ATP11A	0.39428	0.000152727	0.0976394	5527.61	ENSG00000068650	14
COX7A2L	0.394151	0.00330657	0.12383	5619.85	ENSG00000115944	10
DKK3	0.394125	7.62937e-06	0.0818924	28540.8	ENSG00000050165	13
SYTL1	0.394082	0.0411431	0.19078	524.628	ENSG00000142765	13
SLC25A35	0.394025	0.00489645	0.130977	900.122	ENSG00000125434	6
PIGN	0.393973	0.00571526	0.133241	1245.3	ENSG00000197563	5
C5orf15	0.393511	0.00142876	0.114294	6323.37	ENSG00000113583	6
SERTAD3	0.393197	0.0008265	0.109779	1547.16	ENSG00000167565	8
SGTB	0.393183	0.00467129	0.129015	1045.3	ENSG00000197860	5
CAPG	0.393162	0.000836949	0.113526	3767.89	ENSG00000042493	11
AGFG2	0.392661	0.000698249	0.108223	2315.12	ENSG00000106351	8
LGALS8	0.392649	0.000120015	0.0961601	4791.61	ENSG00000116977	14
C1R	0.392538	0.00412274	0.12936	3431.96	ENSG00000159403	11
MMD	0.392442	0.0178364	0.154753	967.305	ENSG00000108960	3
ASNS	0.392023	0.0281668	0.172535	624.714	ENSG00000070669	12
ZFYVE16	0.39199	0.00404444	0.129082	3208.55	ENSG00000039319	12
PIK3CB	0.391711	0.00925463	0.146331	3076.54	ENSG00000051382	4
CD46	0.391071	0.00126899	0.113822	5475.97	ENSG00000117335	14
CBX7	0.391037	0.00311052	0.125164	1887.82	ENSG00000100307	8
HCN4	0.390928	0.00111127	0.112077	1890.16	ENSG00000138622	3
ARNT	0.390804	7.33887e-05	0.0937456	4901.68	ENSG00000143437	16
SLC16A2	0.390343	0.0457111	0.193825	254.855	ENSG00000147100	5
PCK2	0.389889	5.91453e-05	0.093223	3323.85	ENSG00000100889	7
MGAT2	0.389407	0.000767479	0.111992	4898.8	ENSG00000168282	4
ABCA7	0.388677	0.00991373	0.143105	1940.11	ENSG00000064687	8
REL	0.388014	0.024371	0.163995	508.921	ENSG00000162924	9
BAG2	0.387885	0.00636024	0.132871	2098.87	ENSG00000112208	10
TNRC6B	0.387718	0.00508845	0.130966	4099.65	ENSG00000100354	16
TBX3	0.387524	0.00288413	0.123237	4220.51	ENSG00000135111	10
KLF9	0.387478	0.00865912	0.137179	791.437	ENSG00000119138	3
SLC33A1	0.387095	0.00135647	0.112943	2060.54	ENSG00000169359	9
ATG7	0.38693	0.00249471	0.123871	3559.49	ENSG00000197548	8
KDELR2	0.385924	0.000337926	0.100204	18839.6	ENSG00000136240	5
TRAK2	0.385719	0.000462115	0.101318	7424.88	ENSG00000115993	7
PHLPP2	0.385698	0.00620188	0.139489	4944.27	ENSG00000040199	14
LINC00263	0.385543	0.00252978	0.120197	3029.9	ENSG00000235823	1
CDKN2C	0.385363	5.08487e-05	0.0902782	4851.01	ENSG00000123080	6
SNX29	0.385096	0.000268926	0.0983543	2976.53	ENSG00000048471	9
SEMA4B	0.384732	0.00057603	0.104276	4549.45	ENSG00000185033	10
TEX261	0.384485	5.94522e-05	0.0883538	9333.46	ENSG00000144043	7
GMNN	0.384298	0.00174764	0.118825	3950.99	ENSG00000112312	5
MGAT1	0.384156	2.37833e-05	0.0858321	23378.5	ENSG00000131446	11
TRIP10	0.384143	0.000133721	0.0933973	5397.17	ENSG00000125733	13
HS1BP3	0.383986	0.0151658	0.151803	2175.61	ENSG00000118960	8
TPCN1	0.383864	0.000111208	0.0940433	3863.02	ENSG00000186815	8
KIF16B	0.383762	0.0105084	0.139385	765.127	ENSG00000089177	13
IL10RB	0.383562	0.00189876	0.115544	2438.96	ENSG00000243646	4
STX8	0.383405	0.00374907	0.124558	1526.39	ENSG00000170310	10
SLC35D1	0.383367	0.0181933	0.16409	1952.1	ENSG00000116704	6
TMEM184B	0.383073	3.84297e-05	0.0858941	10737.6	ENSG00000198792	8
RETSAT	0.382884	0.00376752	0.127279	4584.2	ENSG00000042445	9
POP1	0.382873	0.00293752	0.118974	1287.16	ENSG00000104356	6
TMEM41B	0.382523	0.0045994	0.125767	2160.91	ENSG00000166471	6
PKP3	0.382455	0.00584113	0.131047	2774.05	ENSG00000184363	5
APCDD1L-AS1	0.381681	0.0490721	0.191531	283.603	ENSG00000231290	1
FUCA1	0.381656	0.00399099	0.125451	3959.44	ENSG00000179163	11
MEGF6	0.381591	0.0406512	0.190198	1396.88	ENSG00000162591	11
ATP6V0A1	0.381493	0.000665264	0.104366	3323.4	ENSG00000033627	10
FGFR2	0.38122	0.0358622	0.175726	397.791	ENSG00000066468	16
VIPR1	0.381019	0.00296861	0.119005	1952.76	ENSG00000114812	8
KREMEN1	0.380656	0.000417831	0.102388	3504.78	ENSG00000183762	8
RIN2	0.380574	0.000738272	0.104525	2004.4	ENSG00000132669	8
CAST	0.3804	0.000805606	0.104362	14026.7	ENSG00000153113	19
TNFRSF19	0.38012	0.0445078	0.185019	369.598	ENSG00000127863	11
ATPAF2	0.380071	0.000790176	0.105377	1781.43	ENSG00000171953	11
GPC6	0.379768	0.01367	0.14441	581.524	ENSG00000183098	6
CCDC97	0.379751	0.00174601	0.113586	2706.79	ENSG00000142039	3
LEPRE1	0.379688	7.73947e-05	0.0890278	7823.74	ENSG00000117385	11
PROSER1	0.378933	0.00367495	0.122615	3499.81	ENSG00000120685	15
PLP2	0.378501	5.98389e-05	0.08687	12050	ENSG00000102007	6
SMAD7	0.378034	0.0298932	0.167378	597.198	ENSG00000101665	4
DPY19L1	0.377706	0.00281769	0.11857	3913.87	ENSG00000173852	9
GGH	0.377522	0.00242388	0.119391	3452.68	ENSG00000137563	7
DGKD	0.377348	0.000831111	0.107924	4119.5	ENSG00000077044	5
C20orf112	0.376818	0.00314032	0.115189	6952.47	ENSG00000197183	8
BCL2L11	0.376775	0.00258737	0.117203	2213.46	ENSG00000153094	17
NYAP1	0.376062	0.0463407	0.183674	378.664	ENSG00000166924	4
PLEKHG3	0.376	0.0123613	0.14805	5124.85	ENSG00000126822	11
TTC23	0.375889	0.00170131	0.112661	2133.89	ENSG00000103852	8
POMGNT2	0.375078	0.000405711	0.0984393	3139.26	ENSG00000144647	5
ACSL1	0.373633	0.00069737	0.10246	2228.55	ENSG00000151726	9
SEC31A	0.373489	0.000285595	0.095293	15664.8	ENSG00000138674	12
ATP6V1A	0.372935	0.000340265	0.0955021	5493.83	ENSG00000114573	5
CTD-2201E18.3	0.372374	0.0103047	0.135022	666.726	ENSG00000177738	3
KIAA1468	0.372171	0.000773938	0.103625	2075.15	ENSG00000134444	9
SCARB2	0.372104	0.00068445	0.100463	12357.3	ENSG00000138760	4
TNFAIP1	0.371917	8.36834e-05	0.0868683	9767.82	ENSG00000109079	5
GJA1	0.371863	0.0131288	0.139481	1271.68	ENSG00000152661	7
GCH1	0.371774	0.00371499	0.120095	1887.93	ENSG00000131979	14
ROBO4	0.371546	0.00486168	0.124775	1487.35	ENSG00000154133	10
RP11-622K12.1	0.371373	0.0061349	0.12759	1519.27	ENSG00000204272	6
RNF167	0.371292	0.000847134	0.102144	10935.7	ENSG00000108523	11
AHRR	0.370959	0.00523459	0.12206	9685.19	ENSG00000063438	12
NLRX1	0.370364	0.0110049	0.137902	2476.11	ENSG00000160703	11
MID1IP1	0.370093	0.0114141	0.137467	1591.29	ENSG00000165175	11
TGFBR1	0.369969	0.00305011	0.116373	5260.45	ENSG00000106799	8
SGCB	0.368926	0.000431698	0.096148	6045.59	ENSG00000163069	8
USP31	0.368895	0.0136266	0.142059	1631.26	ENSG00000103404	10
C16orf58	0.368338	0.000496811	0.0971332	6689.41	ENSG00000140688	12
CHRNB1	0.368199	0.00689186	0.132206	4295.95	ENSG00000170175	6
VAMP3	0.367585	0.000478623	0.0965269	8051.81	ENSG00000049245	8
AGPAT6	0.36748	0.00182986	0.113755	4369.06	ENSG00000158669	7
ATP6V1G1	0.367313	0.00198462	0.114294	4305.01	ENSG00000136888	6
GLA	0.367112	0.00161838	0.107346	2009.44	ENSG00000102393	5
VPS37C	0.366855	0.00043287	0.0968854	2866.21	ENSG00000167987	6
TFRC	0.366369	0.00111532	0.105068	16613.7	ENSG00000072274	8
VAMP7	0.366209	0.00523459	0.122992	2429.49	ENSG00000124333	10
SCFD1	0.365696	0.00114216	0.104637	2690.71	ENSG00000092108	16
SPCS3	0.365418	0.00109507	0.102254	6440.2	ENSG00000129128	8
LEPREL2	0.365201	0.000193376	0.0921461	5753.78	ENSG00000110811	15
CCDC107	0.365165	0.0058059	0.121987	993.189	ENSG00000159884	7
PCYOX1L	0.365128	0.000181572	0.0919114	3951.8	ENSG00000145882	6
OSBPL6	0.364989	0.0339386	0.163523	468.963	ENSG00000079156	12
PIP4K2C	0.364984	0.000133987	0.0884936	5516.6	ENSG00000166908	13
TNFRSF10A	0.364773	0.0327864	0.161559	701.208	ENSG00000104689	5
MLXIP	0.364687	0.000213412	0.0899567	11500.5	ENSG00000175727	9
TANK	0.364664	0.000979593	0.101899	2020.1	ENSG00000136560	9
TIMP1	0.364074	0.000971479	0.101128	15443.7	ENSG00000102265	7
RNF11	0.363756	0.00275457	0.110775	5615.32	ENSG00000123091	4
SCD	0.363527	0.00657367	0.125182	52438.3	ENSG00000099194	5
RSU1	0.363085	0.00149579	0.105111	2070.28	ENSG00000148484	13
SREBF1	0.36273	0.0105833	0.129839	11255.6	ENSG00000072310	12
UBE4B	0.362549	0.00375132	0.114644	9658.98	ENSG00000130939	14
FHOD1	0.361777	0.00044726	0.0944167	7358.62	ENSG00000135723	9
LITAF	0.361773	0.0176364	0.141323	12557.3	ENSG00000189067	8
TENM2	0.361689	0.0427269	0.170468	1734.27	ENSG00000145934	11
AC018804.7	0.361434	0.0101707	0.131442	1727.44	ENSG00000213225	6
PC	0.361383	0.00048217	0.0945575	5884.81	ENSG00000173599	9
FRMD5	0.361098	0.0044725	0.117238	1416.19	ENSG00000171877	15
FAM134C	0.360932	0.00521971	0.123749	4844.98	ENSG00000141699	6
RYBP	0.360828	0.000481716	0.0978831	3878.63	ENSG00000163602	9
SCARB1	0.36082	0.000374179	0.0928803	7430.01	ENSG00000073060	11
FAN1	0.360753	0.0241926	0.15259	2254.16	ENSG00000198690	5
IL11RA	0.360256	0.00843274	0.12622	1119.5	ENSG00000137070	13
SCOC	0.359907	0.0169524	0.143276	2039.84	ENSG00000153130	13
CMTM4	0.359726	0.000454497	0.0971689	5225.11	ENSG00000183723	8
TLE3	0.359657	0.00986197	0.135956	3607.46	ENSG00000140332	11
SLC38A9	0.359466	0.0395773	0.163694	896.682	ENSG00000177058	7
SLC22A5	0.35943	0.00386762	0.116673	1363.81	ENSG00000197375	8
MROH1	0.359299	0.0204371	0.14625	1008.94	ENSG00000179832	13
BOLA3	0.358976	0.0176051	0.142	837.739	ENSG00000163170	7
ALKBH8	0.358954	0.0273781	0.152609	742.67	ENSG00000137760	10
SYCE1	0.358692	0.00781535	0.126737	3336.04	ENSG00000171772	11
PLEKHA4	0.358502	0.0117583	0.140764	4755.14	ENSG00000105559	7
PGM1	0.358356	0.000748342	0.0972756	5448.41	ENSG00000079739	11
KLHL20	0.357857	0.00522013	0.118813	1910.74	ENSG00000076321	6
ITFG2	0.35737	0.00534496	0.119539	1522.4	ENSG00000111203	7
SEC61A1	0.357268	0.00014812	0.0876732	41630.6	ENSG00000058262	5
ELOVL5	0.356855	0.000956911	0.0987882	10189.1	ENSG00000012660	9
C16orf87	0.356821	0.0179494	0.141592	1304.67	ENSG00000155330	5
HADHB	0.356344	0.00685166	0.119951	6989.29	ENSG00000138029	9
C2CD2	0.356149	0.0202094	0.145398	2937.19	ENSG00000157617	12
STX7	0.355941	0.00441702	0.116059	2530.28	ENSG00000079950	9
NRGN	0.355927	0.00168824	0.104936	2246.07	ENSG00000154146	8
DAGLA	0.355744	0.00124601	0.104829	3429.95	ENSG00000134780	5
RAMP1	0.355703	0.0403826	0.162873	672.97	ENSG00000132329	6
SLC43A2	0.355478	0.000458954	0.0956312	3739.87	ENSG00000167703	10
ARHGEF28	0.355446	0.00084043	0.0983973	3343.91	ENSG00000214944	5
PI4K2B	0.355139	0.00142542	0.103307	2666.33	ENSG00000038210	9
DSTYK	0.354949	0.00119228	0.10417	3810.54	ENSG00000133059	12
ARHGEF18	0.354911	0.00196149	0.104658	5480.01	ENSG00000104880	13
MCU	0.354725	0.00925383	0.127811	3134.28	ENSG00000156026	10
PTPRH	0.354628	0.0249217	0.149427	844.523	ENSG00000080031	5
NEU3	0.354588	0.00694065	0.12197	1229.13	ENSG00000162139	5
PAPSS1	0.354449	0.000481859	0.0939537	5986.74	ENSG00000138801	4
PNPLA6	0.353866	0.00280456	0.108067	7358.1	ENSG00000032444	11
RAB8B	0.353685	0.00263779	0.112745	4001.48	ENSG00000166128	8
KDM8	0.352983	0.0208453	0.142205	588.876	ENSG00000155666	7
IFT46	0.352862	0.00750026	0.121325	1111.63	ENSG00000118096	3
KIAA0226	0.352843	0.00129596	0.103778	4103.57	ENSG00000145016	9
SDR39U1	0.352748	0.000711038	0.0967095	2887.58	ENSG00000100445	12
ZDHHC7	0.352628	0.00106453	0.0981631	7807.74	ENSG00000153786	8
C11orf80	0.352077	0.00701755	0.12117	1036.35	ENSG00000173715	11
TFAP2A	0.352012	0.000653201	0.0977977	4923.5	ENSG00000137203	6
TMEM241	0.351773	0.0163668	0.134943	914.289	ENSG00000134490	9
MBOAT1	0.351484	0.00979465	0.1283	1438.83	ENSG00000172197	9
PPP6R2	0.35146	0.000300065	0.0883016	7268.88	ENSG00000100239	11
PRKAR2B	0.35141	0.0469653	0.168417	486.184	ENSG00000005249	8
PLD3	0.351086	0.00221839	0.104555	6629.06	ENSG00000105223	14
CBR1	0.350997	0.00441879	0.117799	4345.46	ENSG00000159228	8
CORO2B	0.350869	0.0115034	0.127513	940.489	ENSG00000103647	8
SNX7	0.350716	0.0239051	0.143749	1275.76	ENSG00000162627	12
C15orf57	0.350452	0.00696433	0.121083	1515.38	ENSG00000128891	11
HSDL2	0.350438	0.00892407	0.122544	5357.98	ENSG00000119471	10
SAMD9L	0.350373	0.0144563	0.134304	2341.87	ENSG00000177409	7
LDLRAP1	0.350281	0.00219974	0.103958	5718.37	ENSG00000157978	7
RFFL	0.349941	0.00718407	0.120381	1469.23	ENSG00000092871	12
SLC3A2	0.349616	0.000251105	0.0873622	20522.8	ENSG00000168003	12
BTD	0.349444	0.00746994	0.120063	1722.7	ENSG00000169814	8
DENND5A	0.349364	0.0004525	0.0882566	23165.4	ENSG00000184014	3
CPT1A	0.349361	0.0358622	0.163799	1771.63	ENSG00000110090	8
CD82	0.348751	0.00801305	0.118776	6530.16	ENSG00000085117	7
C6orf89	0.348432	0.000290262	0.0900344	9809.69	ENSG00000198663	12
MYO18A	0.348424	0.00360301	0.108664	8771.43	ENSG00000196535	10
COL5A3	0.348306	0.0382133	0.173544	4059.58	ENSG00000080573	6
MOV10	0.348286	0.000365728	0.0887445	16364.8	ENSG00000155363	14
C4orf29	0.348089	0.0295891	0.14896	582.436	ENSG00000164074	10
ACSL4	0.348051	0.0007955	0.0961517	8705.92	ENSG00000068366	15
ITGA7	0.347956	0.00598403	0.116352	11625.7	ENSG00000135424	11
PDSS2	0.347945	0.0201192	0.139963	1048.46	ENSG00000164494	7
MFSD11	0.347737	0.0125647	0.12702	1232.3	ENSG00000092931	7
HECTD4	0.347542	0.00217386	0.102708	7453.67	ENSG00000173064	6
FZD6	0.347121	0.00281769	0.107664	4021.85	ENSG00000164930	7
MEGF9	0.347023	0.012407	0.127493	1136.33	ENSG00000106780	7
FLVCR1-AS1	0.346947	0.0258848	0.147885	722.304	ENSG00000198468	3
CDKN2D	0.346775	0.0101882	0.124013	945.388	ENSG00000129355	6
IGF2BP1	0.346494	0.0216448	0.137753	6228.49	ENSG00000159217	5
DYSF	0.346394	0.00780193	0.121845	13097.4	ENSG00000135636	9
HLA-B	0.346222	0.0186068	0.143354	117127	ENSG00000234745	5
LINC00205	0.34622	0.0278975	0.146304	697.666	ENSG00000223768	1
SNX25	0.346173	0.0134586	0.128674	842.916	ENSG00000109762	11
FAM35A	0.346041	0.02289	0.144352	1677.75	ENSG00000122376	7
PTDSS1	0.345836	0.00109429	0.0977805	8176.26	ENSG00000156471	8
ULBP3	0.345725	0.0458479	0.16455	610.167	ENSG00000131019	6
RTN3	0.34546	0.0151658	0.132932	18042.5	ENSG00000133318	9
LMNA	0.345229	0.000206406	0.0844967	51678.5	ENSG00000160789	15
NAA30	0.345163	0.0364031	0.156835	1622.42	ENSG00000139977	9
SLC9A7	0.344563	0.00181877	0.102666	1869.46	ENSG00000065923	5
HSD17B12	0.344412	0.00169078	0.101463	4102.21	ENSG00000149084	7
SLC44A2	0.344317	0.000176405	0.0838892	23596.7	ENSG00000129353	10
VRK3	0.344312	0.00926722	0.123591	2113.4	ENSG00000105053	6
SEC24A	0.344294	0.00666735	0.12189	4010.44	ENSG00000113615	8
CPD	0.343713	0.0049421	0.117531	10293.3	ENSG00000108582	7
PDCD5	0.343442	0.00183377	0.101421	1946.4	ENSG00000105185	7
LYPD1	0.342927	0.00154406	0.100096	2691.37	ENSG00000150551	10
GPATCH11	0.342571	0.00911759	0.122272	1659.62	ENSG00000152133	10
NBEAL1	0.342404	0.0225676	0.138367	838.439	ENSG00000144426	14
CTNND1	0.342384	0.000317502	0.0862309	26097.1	ENSG00000198561	8
CHCHD1	0.341962	0.0141624	0.129745	2157.53	ENSG00000172586	7
QPRT	0.341919	0.00332648	0.107409	9262.96	ENSG00000103485	13
NDUFA6	0.341779	0.0067127	0.113955	6987.55	ENSG00000184983	5
MT-RNR1	0.341755	0.0231293	0.132725	17285.9	ENSG00000211459	2
CMPK1	0.341708	0.00873114	0.118061	5608.1	ENSG00000162368	9
VPS52	0.341114	0.000765232	0.0922824	6479.06	ENSG00000223501	4
AKAP13	0.34085	0.001353	0.096069	10340.1	ENSG00000170776	15
WBP1L	0.340472	0.00054846	0.0899657	5433.12	ENSG00000166272	12
HIBADH	0.340104	0.000788486	0.0952343	4946.61	ENSG00000106049	4
CEP72	0.340079	0.0408492	0.159282	1620.31	ENSG00000112877	6
EPRS	0.339573	0.000953431	0.0947093	11316.4	ENSG00000136628	13
PRDM11	0.33941	0.00445084	0.10765	1610.91	ENSG00000019485	8
C12orf44	0.339247	0.000449681	0.0910913	4023.43	ENSG00000123395	10
MFHAS1	0.338445	0.0170024	0.132315	2093.34	ENSG00000147324	6
CCDC92	0.337763	0.00429263	0.11325	3474.41	ENSG00000119242	4
EXTL2	0.33773	0.0205993	0.135448	1134.22	ENSG00000162694	9
FAM115B	0.337707	0.0423195	0.160032	457.371	ENSG00000223459	4
FAM162A	0.337366	0.0334902	0.147383	1502.5	ENSG00000114023	11
FOXO3	0.336302	0.00144832	0.0956708	5639.4	ENSG00000118689	10
C1orf198	0.335415	0.00128402	0.0976983	6089.63	ENSG00000119280	12
PDXDC1	0.335015	0.00217094	0.100464	9663.66	ENSG00000179889	14
ALG2	0.334773	0.0438715	0.158064	2152.92	ENSG00000119523	8
TTPAL	0.334711	0.000555641	0.0878631	8312.76	ENSG00000124120	6
SLC25A13	0.334628	0.00192316	0.101496	3751.32	ENSG00000004864	9
NDUFAF2	0.334584	0.0355851	0.149743	1386.14	ENSG00000164182	6
TOR2A	0.334338	0.00533137	0.110097	2200.89	ENSG00000160404	13
HIST1H2BK	0.334223	0.00286618	0.102669	2432.71	ENSG00000197903	6
CEP120	0.334096	0.0118196	0.123063	1973	ENSG00000168944	11
CTA-384D8.36	0.33394	0.0390516	0.154521	539.051	ENSG00000272821	1
SLC4A7	0.333936	0.0173562	0.13129	1976.33	ENSG00000033867	12
RSPH3	0.333256	0.0129124	0.122203	1122.41	ENSG00000130363	7
CNIH1	0.333247	0.0155733	0.132874	3600.47	ENSG00000100528	7
SLC39A1	0.333196	0.0010836	0.0929464	15928.2	ENSG00000143570	13
PTTG1IP	0.333144	0.000410402	0.0856964	19361.3	ENSG00000183255	7
HHLA3	0.333123	0.0459842	0.154197	657.317	ENSG00000197568	9
MAPK7	0.332922	0.00937756	0.118689	4912.64	ENSG00000166484	15
POLR3B	0.332911	0.00696499	0.114039	2022.74	ENSG00000013503	5
SORT1	0.332522	0.000769619	0.0897503	14029	ENSG00000134243	7
PGAP3	0.331798	0.0122843	0.121913	1051.65	ENSG00000161395	8
DDHD2	0.331633	0.0108622	0.120539	2046.23	ENSG00000085788	9
CPE	0.33138	0.013839	0.124511	3085.89	ENSG00000109472	9
LAMA5	0.331366	0.0451121	0.166585	45133.7	ENSG00000130702	9
NOTCH2	0.330885	0.00130771	0.0959789	55707.9	ENSG00000134250	13
FBXL3	0.330648	0.0179349	0.129633	1865.99	ENSG00000005812	6
SORCS2	0.330504	0.0469653	0.154925	498.677	ENSG00000184985	12
PYCR1	0.330378	0.00478266	0.106222	8092.38	ENSG00000183010	12
CRABP2	0.329291	0.0197542	0.131936	2212.79	ENSG00000143320	4
TBC1D17	0.329058	0.00271181	0.100961	2812.61	ENSG00000104946	6
UGDH	0.328707	0.00133911	0.0954051	9460.69	ENSG00000109814	7
RAB3IP	0.328618	0.0123535	0.121976	1472.76	ENSG00000127328	17
CLSTN3	0.328085	0.0030708	0.104761	5160.28	ENSG00000139182	9
NKIRAS2	0.327571	0.00154406	0.094051	10565.7	ENSG00000168256	13
HIST1H1C	0.32751	0.0189383	0.128572	958.911	ENSG00000187837	2
TOR1B	0.327449	0.00514966	0.107709	3416.24	ENSG00000136816	11
ALG3	0.327425	0.00500885	0.1075	2425.29	ENSG00000214160	5
INIP	0.327343	0.00665964	0.111061	2731.92	ENSG00000148153	9
SLC25A24	0.327132	0.00229347	0.101083	5306.09	ENSG00000085491	11
AHNAK2	0.327116	0.0334725	0.14479	1592.46	ENSG00000185567	6
GSTM4	0.326729	0.0141658	0.121952	1754.49	ENSG00000168765	11
CDC25A	0.326416	0.00270011	0.102767	5197.68	ENSG00000164045	7
ERBB3	0.32614	0.0152825	0.121518	1348.88	ENSG00000065361	10
RAPGEF1	0.326131	0.00684203	0.112393	13100.1	ENSG00000107263	14
C2orf69	0.326019	0.0317366	0.138751	748.355	ENSG00000178074	5
PNP	0.32512	0.0108415	0.122412	4056.61	ENSG00000198805	7
NRM	0.3245	0.00404444	0.101528	5862.45	ENSG00000137404	10
PINK1	0.324178	0.000961169	0.0900611	5745.79	ENSG00000158828	5
GNA12	0.323648	0.00118518	0.090009	14212.7	ENSG00000146535	9
MICU1	0.323487	0.000960961	0.089808	6070.71	ENSG00000107745	12
NDUFB5	0.323403	0.0304751	0.147777	4077.39	ENSG00000136521	8
NAGPA	0.322736	0.00609226	0.108792	1822.46	ENSG00000103174	7
PLA2G16	0.322714	0.00146601	0.095449	3560.15	ENSG00000176485	6
GPSM2	0.322438	0.0138389	0.120923	2318.75	ENSG00000121957	8
PDIA6	0.322408	0.000734849	0.0862335	23383.1	ENSG00000143870	8
CAAP1	0.322014	0.0143305	0.121441	1779.21	ENSG00000120159	7
MTMR2	0.321877	0.00450331	0.101758	7215.79	ENSG00000087053	14
RAP1A	0.321605	0.0147112	0.122524	2093.5	ENSG00000116473	10
VIMP	0.321575	0.00421501	0.103207	2398.42	ENSG00000131871	10
BMP4	0.321544	0.0385209	0.157176	4435.25	ENSG00000125378	11
SUN2	0.321535	0.00837123	0.114623	15425.9	ENSG00000100242	11
MFSD9	0.321465	0.0250269	0.128961	1052.11	ENSG00000135953	6
EMP1	0.321233	0.00212941	0.0959743	3698.88	ENSG00000134531	5
SNX30	0.321131	0.00703494	0.10854	2474.63	ENSG00000148158	12
RUSC2	0.320915	0.0019883	0.0949802	5395.56	ENSG00000198853	7
ORMDL2	0.320645	0.00463675	0.103872	2575.23	ENSG00000123353	5
SURF4	0.320614	0.000932403	0.0902112	29024.5	ENSG00000148248	9
ADD3	0.320449	0.00138123	0.0941958	4326.22	ENSG00000148700	9
MAML2	0.320448	0.00402255	0.10526	3507.53	ENSG00000184384	9
LGALSL	0.320444	0.0290826	0.13419	662.931	ENSG00000119862	8
IDH1	0.320245	0.0182386	0.122255	5914.89	ENSG00000138413	9
SPATA2	0.320211	0.0217828	0.129372	3510.25	ENSG00000158480	6
ANXA7	0.32	0.00553761	0.102476	6848.52	ENSG00000138279	11
KIDINS220	0.319771	0.00198614	0.0927836	5485.51	ENSG00000134313	10
RSPRY1	0.319092	0.00816615	0.110811	2911.92	ENSG00000159579	9
ARF1	0.318884	0.0013037	0.0925337	34869.5	ENSG00000143761	9
LYST	0.318784	0.0187858	0.123004	1555.72	ENSG00000143669	9
R3HCC1	0.31877	0.022165	0.128447	2217.49	ENSG00000104679	6
ZNF101	0.318675	0.0441908	0.143572	827.135	ENSG00000181896	7
RP2	0.318556	0.026792	0.134205	2613.23	ENSG00000102218	5
SELT	0.318547	0.00426534	0.106413	3816.39	ENSG00000198843	8
FMNL2	0.318234	0.0226136	0.126753	1393.94	ENSG00000157827	15
LMTK2	0.317534	0.0016945	0.095387	4909.76	ENSG00000164715	5
FASTK	0.317496	0.00218093	0.098106	5209.41	ENSG00000164896	15
EDEM2	0.317436	0.00188733	0.095965	3967.65	ENSG00000088298	8
LDOC1	0.317137	0.00443349	0.100192	6005.02	ENSG00000182195	6
KBTBD6	0.316973	0.00723471	0.108175	2463.02	ENSG00000165572	6
CAMTA2	0.316817	0.0158682	0.120664	3360.7	ENSG00000108509	16
PEX1	0.316452	0.0131771	0.117088	1422.34	ENSG00000127980	11
ANKMY2	0.31624	0.0168336	0.121094	1520.44	ENSG00000106524	4
TAOK3	0.316189	0.0338055	0.135164	694.176	ENSG00000135090	9
C1QL4	0.316022	0.0182748	0.123396	1639.44	ENSG00000186897	3
HMGCL	0.315698	0.0434243	0.145441	2757.77	ENSG00000117305	10
PURB	0.315509	0.00694065	0.104879	5582.94	ENSG00000146676	5
STAP2	0.31535	0.00987249	0.11351	1545.2	ENSG00000178078	7
OSTC	0.315187	0.0140585	0.122584	3780.73	ENSG00000198856	8
TCN2	0.315013	0.0267928	0.128527	858.909	ENSG00000185339	4
AAED1	0.314862	0.0366764	0.137323	674.555	ENSG00000158122	7
IRAK4	0.314849	0.0472044	0.14556	667.067	ENSG00000198001	9
RHOC	0.31475	0.00101562	0.0881773	11237.4	ENSG00000155366	12
TXNRD2	0.314332	0.00483014	0.102278	3280.54	ENSG00000184470	15
OGG1	0.314233	0.00426142	0.0999469	3275.2	ENSG00000114026	17
M6PR	0.314043	0.00295272	0.0946989	7540.49	ENSG00000003056	3
MRPL54	0.314023	0.0389783	0.142318	2527.11	ENSG00000183617	4
TAPBP	0.313819	0.0376315	0.146054	19084.1	ENSG00000231925	7
EEFSEC	0.313339	0.00730663	0.107615	2752.65	ENSG00000132394	6
MKNK1	0.313191	0.00607278	0.104223	2236.8	ENSG00000079277	15
CALM3	0.312607	0.00214257	0.0946573	42938.8	ENSG00000160014	12
BPGM	0.312544	0.0420405	0.140215	1066.45	ENSG00000172331	7
DTX2	0.312455	0.0176957	0.118841	2050.26	ENSG00000091073	15
AIG1	0.31232	0.00655244	0.104989	2724.42	ENSG00000146416	12
MYO6	0.312196	0.00301906	0.0988799	4234.67	ENSG00000196586	9
GSN	0.311779	0.00310067	0.0939159	13835.3	ENSG00000148180	12
TAPSAR1	0.311755	0.035274	0.138034	719.832	ENSG00000204261	4
SLC26A6	0.31161	0.0394441	0.141102	1477.77	ENSG00000225697	6
STOML1	0.311198	0.0221774	0.122487	1099	ENSG00000067221	9
PTPRA	0.311129	0.00431566	0.0973934	8482.07	ENSG00000132670	16
UNC13D	0.311026	0.0184194	0.11837	1130.66	ENSG00000092929	7
SREBF2	0.311026	0.00232106	0.0943505	40886.7	ENSG00000198911	7
YARS	0.310429	0.00535317	0.0997311	8173.72	ENSG00000134684	6
CCM2	0.31041	0.00148324	0.0915019	4886.6	ENSG00000136280	11
KIAA1644	0.310241	0.0158162	0.117268	3165.49	ENSG00000138944	7
ASPHD2	0.310015	0.0324883	0.129421	783.552	ENSG00000128203	6
AGAP1	0.309591	0.0032391	0.0941778	7370.3	ENSG00000157985	13
TSR2	0.309568	0.0124423	0.110841	5772.22	ENSG00000158526	7
RIPK1	0.309548	0.0060407	0.102666	5429.97	ENSG00000137275	9
NRSN2	0.308991	0.00264324	0.0935687	7616.8	ENSG00000125841	8
SEC24C	0.308588	0.00780664	0.104359	15564.1	ENSG00000176986	10
ATP1A1	0.308121	0.000819151	0.0851423	55422.7	ENSG00000163399	11
H1F0	0.308082	0.00705046	0.101136	48640.1	ENSG00000189060	4
ZNRF3	0.308025	0.0277216	0.128988	1916.44	ENSG00000183579	11
TMEM214	0.307997	0.00234649	0.090547	9213.72	ENSG00000119777	14
C1GALT1C1	0.307497	0.039915	0.135331	1211.15	ENSG00000171155	7
FKBP15	0.307245	0.00651645	0.103069	4872.84	ENSG00000119321	4
SLC25A42	0.307089	0.0483837	0.144107	1281.8	ENSG00000181035	9
PSMF1	0.306219	0.00346436	0.0944107	8562.23	ENSG00000125818	13
THRB	0.306094	0.0205913	0.118961	1551.15	ENSG00000151090	13
PSEN1	0.306053	0.00392861	0.0966041	7194.54	ENSG00000080815	14
ENTPD7	0.306025	0.018717	0.120365	1656.33	ENSG00000198018	6
ZDHHC3	0.305849	0.00442088	0.0965459	7159.27	ENSG00000163812	9
LPIN1	0.305681	0.0178999	0.122353	4871.21	ENSG00000134324	7
ADAMTSL1	0.305622	0.00996762	0.105465	5499.76	ENSG00000178031	11
MCOLN1	0.305563	0.0160514	0.115954	1838.29	ENSG00000090674	11
C19orf10	0.305426	0.00300458	0.0921646	6862.15	ENSG00000074842	3
SYNGR2	0.30535	0.00233799	0.0904613	6974.42	ENSG00000108639	3
CDK20	0.30535	0.042266	0.136903	1071.74	ENSG00000156345	13
BTBD6	0.305304	0.00185258	0.0876183	6568.58	ENSG00000184887	9
SH3D19	0.304987	0.0142536	0.113456	1846.96	ENSG00000109686	12
PGM2	0.3047	0.00328116	0.0974722	3806.67	ENSG00000169299	9
IP6K1	0.30448	0.000816306	0.0833838	12922.2	ENSG00000176095	7
PPP1R3D	0.304075	0.0308569	0.128613	1041.19	ENSG00000132825	5
STEAP3	0.303789	0.00385887	0.0956154	2594.79	ENSG00000115107	15
FLT1	0.303694	0.0108135	0.112676	4829.05	ENSG00000102755	6
PNRC2	0.303616	0.0117279	0.109759	1856.87	ENSG00000189266	7
SLC39A6	0.303302	0.00617667	0.102945	3624.58	ENSG00000141424	8
TM9SF2	0.303188	0.0168336	0.113116	8535.25	ENSG00000125304	8
TSPAN31	0.30288	0.0278957	0.125205	1635.29	ENSG00000135452	5
UGP2	0.301995	0.0202317	0.117298	3047.68	ENSG00000169764	10
MTATP6P1	0.301541	0.011879	0.106648	8999.45	ENSG00000248527	1
ROR2	0.301535	0.0164362	0.114487	1913.81	ENSG00000169071	10
ENTPD4	0.301356	0.0101864	0.107137	2757.73	ENSG00000197217	8
MTFR1	0.301293	0.0155708	0.113414	2348.5	ENSG00000066855	11
ARL4C	0.301055	0.026111	0.123792	2446.92	ENSG00000188042	5
ITGA11	0.301017	0.0283148	0.124125	11720.1	ENSG00000137809	12
PAFAH1B3	0.300917	0.00633434	0.102888	4221.79	ENSG00000079462	3
PIM2	0.300808	0.00971902	0.105025	1783.62	ENSG00000102096	9
PEX2	0.300752	0.0449034	0.138639	1838.88	ENSG00000164751	10
TMEM51	0.300644	0.0263015	0.120866	1100.82	ENSG00000171729	9
AGPAT5	0.299883	0.0270134	0.125446	1575.7	ENSG00000155189	7
KIRREL	0.299679	0.00112937	0.0837544	21513.4	ENSG00000183853	13
FAM115A	0.299572	0.0047287	0.0966103	3045.73	ENSG00000198420	5
MADD	0.299377	0.00475912	0.0943376	7191.61	ENSG00000110514	14
LACTB	0.299083	0.0210215	0.11809	1899.29	ENSG00000103642	7
TMEM179B	0.298379	0.0051431	0.0963174	2495.93	ENSG00000185475	4
ASRGL1	0.298141	0.00147205	0.0873431	5326.18	ENSG00000162174	8
HLA-E	0.297823	0.0231342	0.115535	21433	ENSG00000204592	5
HERPUD2	0.297807	0.0197116	0.112271	1298.96	ENSG00000122557	5
CARHSP1	0.297681	0.00870316	0.100397	15474	ENSG00000153048	6
NIT1	0.297505	0.0194768	0.115446	2808.01	ENSG00000158793	9
CYB5R3	0.29735	0.00145455	0.0837268	40434.1	ENSG00000100243	16
CDC25B	0.297271	0.00644012	0.0964744	19802.7	ENSG00000101224	13
DNASE2	0.297199	0.00355546	0.0956132	3458.21	ENSG00000105612	4
EZR	0.296941	0.00816551	0.103608	28245.9	ENSG00000092820	13
NDUFB6	0.296902	0.0204919	0.116583	3286.66	ENSG00000165264	6
YIPF3	0.296894	0.00312928	0.0896178	8431.14	ENSG00000137207	7
SLC7A1	0.296752	0.0496356	0.13701	20473.3	ENSG00000139514	8
PREB	0.296687	0.024371	0.115517	5791.75	ENSG00000138073	9
CYBRD1	0.296446	0.0127257	0.105554	8525.45	ENSG00000071967	7
COMT	0.295691	0.00353511	0.0918331	9349.67	ENSG00000093010	7
CRISPLD2	0.295551	0.046787	0.145033	5008.11	ENSG00000103196	7
TJP2	0.295495	0.00388493	0.0920581	11546.6	ENSG00000119139	12
SNX11	0.295419	0.0219633	0.117351	3246.04	ENSG00000002919	10
TECR	0.295405	0.00527116	0.0951822	14721.5	ENSG00000099797	7
RPN1	0.294436	0.00122728	0.0857872	29704.9	ENSG00000163902	7
CCDC47	0.294183	0.00905063	0.10221	5178.89	ENSG00000108588	9
HCFC1R1	0.293878	0.00526735	0.0937135	5664.77	ENSG00000103145	6
SERINC2	0.293815	0.00302151	0.092746	4797.73	ENSG00000168528	7
KIAA1279	0.293061	0.00749544	0.102153	3842.76	ENSG00000198954	4
PDE8A	0.292926	0.0330046	0.122527	1330.53	ENSG00000073417	10
CCSER2	0.292756	0.0312856	0.12406	2487.13	ENSG00000107771	11
DBT	0.292722	0.0145047	0.107467	2448.31	ENSG00000137992	10
MSTO1	0.292719	0.0264126	0.118862	1446.7	ENSG00000125459	10
FAM107B	0.292692	0.0214304	0.113378	1308.39	ENSG00000065809	9
TP53INP2	0.292431	0.00818273	0.0982037	10299.3	ENSG00000078804	8
CNNM4	0.292371	0.012455	0.106011	2560.12	ENSG00000158158	7
DMXL1	0.292248	0.0423189	0.131977	2442.93	ENSG00000172869	10
MMP16	0.291626	0.0187506	0.112214	2299.5	ENSG00000156103	11
ATP2C1	0.29111	0.0195587	0.117216	5260.15	ENSG00000017260	15
PREX1	0.291009	0.00410298	0.090893	10083.9	ENSG00000124126	9
DLG5	0.290931	0.0321076	0.116698	16449	ENSG00000151208	12
OTUD7B	0.290899	0.00665308	0.100237	4538.6	ENSG00000163113	10
SLC35E1	0.290756	0.00627273	0.096689	4255.92	ENSG00000127526	9
DNAJC3	0.290427	0.0226703	0.115851	3369.79	ENSG00000102580	10
NDUFA4	0.289828	0.0467766	0.131699	6284.71	ENSG00000189043	5
TMTC3	0.289795	0.0488447	0.134236	2442.41	ENSG00000139324	7
CLTC	0.289466	0.00328808	0.0869946	38773.8	ENSG00000141367	7
SEC61G	0.289389	0.0270837	0.116502	1608.13	ENSG00000132432	9
SLC4A8	0.289367	0.0401783	0.124552	923.484	ENSG00000050438	12
RALB	0.289092	0.0179067	0.114984	5130.7	ENSG00000144118	9
RMDN3	0.289026	0.00269027	0.0896124	4248.22	ENSG00000137824	11
PDHX	0.288827	0.015071	0.108733	3378.78	ENSG00000110435	7
ANAPC15	0.28874	0.0269224	0.119071	3507.9	ENSG00000110200	4
PMM1	0.288524	0.0261467	0.122587	4086.76	ENSG00000100417	7
ACOT8	0.288475	0.00906561	0.0993015	3069.37	ENSG00000101473	12
AUP1	0.288192	0.00705913	0.0948624	6273.15	ENSG00000115307	12
TMEM59	0.287845	0.0115268	0.100081	6955.91	ENSG00000116209	7
HN1	0.287813	0.0109287	0.108355	15920.3	ENSG00000189159	11
NSL1	0.287761	0.0269327	0.117985	2889.89	ENSG00000117697	10
ANKIB1	0.287465	0.013914	0.105669	4404	ENSG00000001629	5
PWWP2A	0.287071	0.0391759	0.125907	1222.04	ENSG00000170234	8
SLC38A7	0.286866	0.0197381	0.110584	2790.6	ENSG00000103042	4
SDCBP	0.286793	0.0206199	0.108487	8609.19	ENSG00000137575	7
NKX3-1	0.286641	0.0466411	0.12862	890.821	ENSG00000167034	9
ATP13A2	0.286368	0.0150899	0.11013	5085.57	ENSG00000159363	13
TMEM63B	0.286229	0.0120612	0.107417	5120.37	ENSG00000137216	14
PLCD1	0.286159	0.0427124	0.12555	858.57	ENSG00000187091	9
SSBP3	0.285886	0.0296187	0.125617	4997.36	ENSG00000157216	11
MAP2K4	0.285649	0.0429875	0.127731	2375.35	ENSG00000065559	10
RCOR1	0.285587	0.00787722	0.0951061	6087.98	ENSG00000089902	8
EPHB2	0.285584	0.0206212	0.108228	5962.37	ENSG00000133216	12
MKL1	0.285548	0.00479941	0.0913573	8124.18	ENSG00000196588	10
NUS1	0.285501	0.0364354	0.124556	2300.11	ENSG00000153989	7
DENND5B	0.285454	0.0042872	0.0904725	4922.03	ENSG00000170456	10
ARHGEF10	0.28534	0.0200132	0.110905	2033.11	ENSG00000104728	11
CANT1	0.28515	0.00797508	0.0947028	12420.5	ENSG00000171302	12
CLMN	0.285045	0.0368193	0.124449	2731.61	ENSG00000165959	7
TMEM50A	0.284724	0.0100828	0.097612	6074.39	ENSG00000183726	6
SPIN1	0.284608	0.0160016	0.104189	9495.02	ENSG00000106723	12
ELF1	0.284587	0.0470867	0.12983	2390.28	ENSG00000120690	9
REEP3	0.284413	0.026012	0.115341	3136.09	ENSG00000165476	8
SMG5	0.284384	0.00634297	0.0957798	21499.6	ENSG00000198952	7
SLC39A13	0.284328	0.0162433	0.111948	3906.17	ENSG00000165915	9
NFE2L1	0.283986	0.0259672	0.110675	26558.5	ENSG00000082641	11
PTPLB	0.283889	0.0402208	0.132175	4401.16	ENSG00000206527	5
SLC46A1	0.283827	0.0124292	0.101874	3271.8	ENSG00000076351	8
ACO2	0.28366	0.00841362	0.0954345	15080.5	ENSG00000100412	11
TTC3	0.283626	0.00490796	0.0893321	15605.3	ENSG00000182670	9
CCDC28B	0.283462	0.0370546	0.120379	1284.11	ENSG00000160050	10
MRPL49	0.283286	0.00252095	0.0845551	16617	ENSG00000149792	4
DENND1A	0.283101	0.00716868	0.0979942	3577.18	ENSG00000119522	11
KCTD10	0.282982	0.00423199	0.0875521	7027.11	ENSG00000110906	8
GOPC	0.282834	0.0133154	0.102591	3153.97	ENSG00000047932	9
EXOC4	0.282568	0.00527116	0.0899199	7494.48	ENSG00000131558	10
GOLGA7	0.282438	0.039517	0.123892	2260.49	ENSG00000147533	12
G3BP2	0.282426	0.0149661	0.101919	17082.4	ENSG00000138757	10
ERLIN2	0.282129	0.0203313	0.109622	2709.31	ENSG00000147475	10
ADAMTS2	0.282099	0.0260118	0.114939	3733.3	ENSG00000087116	9
CCNH	0.281853	0.0249607	0.111052	2144.73	ENSG00000134480	9
SCAMP2	0.281772	0.0112283	0.0977041	8515.99	ENSG00000140497	12
LDOC1L	0.281468	0.00436766	0.0889216	13392.4	ENSG00000188636	3
RNF26	0.281423	0.00684166	0.0930179	9131.05	ENSG00000173456	4
B4GALNT1	0.281382	0.0290311	0.111472	2602.81	ENSG00000135454	9
GNAI2	0.281077	0.00421349	0.0893163	56821.8	ENSG00000114353	12
PSMB8	0.281068	0.0081202	0.0932283	11958.5	ENSG00000204264	4
GPD2	0.281032	0.012924	0.106095	3698.55	ENSG00000115159	11
ZNF436	0.2809	0.0290241	0.116366	2112.94	ENSG00000125945	10
ARMCX2	0.280664	0.0268777	0.115711	1877.68	ENSG00000184867	9
FADS1	0.280499	0.0031841	0.0867197	41057.6	ENSG00000149485	12
COX19	0.280443	0.0288525	0.113213	1312.22	ENSG00000240230	1
RWDD1	0.280304	0.0383782	0.122934	2110.58	ENSG00000111832	8
FAM98A	0.280053	0.0260298	0.11275	2861.09	ENSG00000119812	14
BPNT1	0.279972	0.0213175	0.108635	2008.03	ENSG00000162813	13
NRP2	0.279882	0.0346334	0.117677	1378.73	ENSG00000118257	12
C22orf29	0.279467	0.0132934	0.104874	4791.65	ENSG00000215012	4
MLEC	0.279302	0.0128039	0.10274	34741.3	ENSG00000110917	3
SECISBP2L	0.278997	0.0171177	0.109792	3722.84	ENSG00000138593	4
ASL	0.278788	0.024786	0.109563	1893.01	ENSG00000126522	12
CPNE2	0.278589	0.00338377	0.0869874	7662.42	ENSG00000140848	12
PTCH1	0.278565	0.0192408	0.107136	4348.07	ENSG00000185920	11
ICMT	0.27841	0.00378516	0.0864694	17162.4	ENSG00000116237	11
KDM3A	0.278395	0.0378021	0.118946	2128.19	ENSG00000115548	12
CAT	0.278122	0.0390342	0.129127	4342.98	ENSG00000121691	4
ADK	0.278116	0.027511	0.120434	4231.63	ENSG00000156110	9
RAB32	0.277924	0.0150452	0.102692	3392.91	ENSG00000118508	4
BACE1	0.27792	0.0156893	0.107565	4635.83	ENSG00000186318	12
SCMH1	0.277588	0.0124292	0.100639	3268.46	ENSG00000010803	12
POR	0.277485	0.00686271	0.0949286	4774.95	ENSG00000127948	9
WWTR1	0.277421	0.00392032	0.0895433	5264.11	ENSG00000018408	10
SUMF2	0.277235	0.0082502	0.0943267	7268.79	ENSG00000129103	13
UBC	0.276852	0.00473083	0.0855024	45048.1	ENSG00000150991	10
RPUSD4	0.276829	0.0167271	0.10337	1881.28	ENSG00000165526	4
TMX1	0.276371	0.00793347	0.0968562	3617.62	ENSG00000139921	8
SCYL2	0.276222	0.0297223	0.114181	3505.22	ENSG00000136021	13
PCBD1	0.276045	0.0115491	0.101863	3613.28	ENSG00000166228	4
ETFB	0.275764	0.0311114	0.113934	1349	ENSG00000105379	5
ILVBL	0.275664	0.0111031	0.10125	4433.88	ENSG00000105135	11
TIMP2	0.275281	0.00594362	0.0875616	63343	ENSG00000035862	8
SV2A	0.27507	0.00989945	0.0977484	10956.5	ENSG00000159164	5
PSMB6	0.274945	0.0238991	0.106231	13312.3	ENSG00000142507	5
RPS6KA1	0.274864	0.0146698	0.0998759	10873.5	ENSG00000117676	9
NCOA7	0.274452	0.0180118	0.104964	2023.41	ENSG00000111912	14
BICD1	0.274253	0.0313351	0.113302	1682.61	ENSG00000151746	9
AP2B1	0.274101	0.0152215	0.0984608	33764.6	ENSG00000006125	12
GORASP1	0.274053	0.0164649	0.106379	4136.39	ENSG00000114745	9
ADAM9	0.27373	0.0291287	0.109068	12213.5	ENSG00000168615	7
MRPL14	0.272913	0.0330046	0.119314	4238.82	ENSG00000180992	5
KCTD21	0.272884	0.0422692	0.120238	996.723	ENSG00000188997	3
ALAD	0.272511	0.0372755	0.117994	3025.49	ENSG00000148218	11
GM2A	0.272138	0.0188614	0.108431	3766.35	ENSG00000196743	4
RPS6KB2	0.271294	0.00903218	0.0970253	4995.86	ENSG00000175634	10
TCF19	0.271201	0.0108187	0.0928529	16030.3	ENSG00000137310	7
TIMP3	0.271196	0.0238425	0.110843	11751.3	ENSG00000100234	11
BTN3A1	0.271119	0.0246906	0.108693	2411.21	ENSG00000026950	12
TMEM230	0.270835	0.032974	0.110634	6114.25	ENSG00000089063	10
CXCL16	0.270748	0.0188563	0.10684	3465.69	ENSG00000161921	10
TMEM55B	0.270679	0.0102186	0.0944827	2859.06	ENSG00000165782	6
PFKFB2	0.270528	0.0383951	0.11896	1788.53	ENSG00000123836	10
FSTL1	0.270192	0.00611284	0.0897388	112158	ENSG00000163430	5
CTSH	0.269832	0.029371	0.109002	2140.71	ENSG00000103811	11
MRPL48	0.269686	0.0414836	0.118065	1894.28	ENSG00000175581	9
SH3PXD2A	0.269611	0.0353812	0.112461	13019.5	ENSG00000107957	12
AK3	0.269604	0.0202247	0.109343	4035.83	ENSG00000147853	12
SFXN3	0.269538	0.0187364	0.0988015	5896.21	ENSG00000107819	9
GSR	0.269483	0.00699909	0.0920325	3673.53	ENSG00000104687	8
PPT1	0.269454	0.0217995	0.102365	14394.1	ENSG00000131238	12
ACP1	0.269321	0.0489542	0.11884	5901.54	ENSG00000143727	11
GOLGA1	0.269218	0.0151658	0.0992815	2224.31	ENSG00000136935	9
NXN	0.269116	0.00905853	0.0921471	8879.67	ENSG00000167693	12
KCTD7	0.268755	0.0366918	0.115783	3135.94	ENSG00000243335	4
TPST2	0.26847	0.0161361	0.0996186	2631.13	ENSG00000128294	11
UXS1	0.267711	0.0113683	0.094104	3180.27	ENSG00000115652	10
ORMDL3	0.267663	0.0327469	0.112056	5395.12	ENSG00000172057	5
IPO13	0.26766	0.0339709	0.118361	3518.67	ENSG00000117408	6
SLC25A4	0.267324	0.0434013	0.117927	1648.21	ENSG00000151729	6
HM13	0.267114	0.00237145	0.0800446	20462.7	ENSG00000101294	12
EMC7	0.267054	0.0194573	0.101592	2637.32	ENSG00000134153	5
FZD7	0.26702	0.0403827	0.117017	2785.84	ENSG00000155760	1
ITGA3	0.266767	0.0250306	0.109478	54793.7	ENSG00000005884	13
LRRC8A	0.266363	0.00740157	0.0869021	10351.7	ENSG00000136802	7
SEC13	0.265729	0.0420405	0.112582	11415.8	ENSG00000157020	13
CXorf40B	0.265681	0.022023	0.10463	1808.57	ENSG00000197021	4
ITPK1	0.265554	0.0179645	0.0976288	6035.53	ENSG00000100605	12
NDFIP2	0.26545	0.0231956	0.104242	3121.18	ENSG00000102471	9
TOM1L2	0.265184	0.0182748	0.0971038	6801.34	ENSG00000175662	13
HIP1	0.26501	0.011879	0.0921463	8079.52	ENSG00000127946	12
PPT2	0.26493	0.0389438	0.114849	1631.42	ENSG00000221988	8
NDNL2	0.264856	0.0338548	0.112952	1940.43	ENSG00000185115	4
ZBTB22	0.264671	0.0409738	0.11654	2666.24	ENSG00000236104	2
SIK3	0.264616	0.0359421	0.112041	2761.06	ENSG00000160584	11
TMEM245	0.264313	0.0328443	0.110366	13620.3	ENSG00000106771	8
DNAJC10	0.264159	0.0385499	0.114135	5861.4	ENSG00000077232	12
CERS2	0.263586	0.0141387	0.0934483	16812.5	ENSG00000143418	15
MLX	0.263505	0.0108135	0.0962379	4481.8	ENSG00000108788	7
BLCAP	0.263479	0.0423389	0.112748	10025.3	ENSG00000166619	8
ANXA4	0.263377	0.0246599	0.104507	2595.88	ENSG00000196975	10
TAF11	0.263328	0.0351859	0.116631	3469.06	ENSG00000064995	12
FNBP1	0.263263	0.0172559	0.0955333	5529.19	ENSG00000187239	12
PAM	0.263246	0.00574105	0.0847942	15694.8	ENSG00000145730	16
LIMS1	0.26317	0.0110769	0.0952831	4485.7	ENSG00000169756	12
COMMD2	0.263009	0.0230135	0.103534	3049.56	ENSG00000114744	4
TDRD7	0.262837	0.0335785	0.110527	2301.04	ENSG00000196116	6
HIVEP2	0.262482	0.0393986	0.120933	3817.57	ENSG00000010818	4
APOBEC3F	0.262364	0.0324352	0.110676	1413.21	ENSG00000128394	12
PDXK	0.262348	0.00392202	0.082712	12254.5	ENSG00000160209	14
PLXND1	0.261956	0.00800169	0.0863857	11762.9	ENSG00000004399	8
APOBEC3G	0.261912	0.0206053	0.101152	3211.32	ENSG00000239713	3
DHRS1	0.261668	0.0326082	0.107306	2194.43	ENSG00000157379	9
PTTG1	0.261539	0.0485196	0.114715	6879.22	ENSG00000164611	8
MON1B	0.261306	0.00839221	0.0909464	4917.17	ENSG00000103111	10
PRKAR1A	0.261266	0.0213394	0.0982486	11077.9	ENSG00000108946	10
APBB1	0.261261	0.0232194	0.105211	12140.5	ENSG00000166313	14
FAM220A	0.261081	0.0424883	0.116056	1478.91	ENSG00000178397	8
MRPL33	0.261009	0.0152253	0.0999595	3553.47	ENSG00000243147	3
TMED3	0.260873	0.013691	0.0942998	4641.53	ENSG00000166557	8
PAPSS2	0.260724	0.0113394	0.0916411	7882.52	ENSG00000198682	8
FAM126A	0.260407	0.0315588	0.112521	5179.54	ENSG00000122591	7
EHD2	0.260147	0.00784142	0.0872421	18886.9	ENSG00000024422	7
MTOR	0.260128	0.00895939	0.0867132	13070.9	ENSG00000198793	8
LRP11	0.259995	0.0270013	0.103593	2167.68	ENSG00000120256	5
CALCOCO2	0.259635	0.0115932	0.0951231	4595.79	ENSG00000136436	10
SERINC3	0.259529	0.0349168	0.105838	12746.9	ENSG00000132824	9
CDC23	0.259374	0.0289391	0.105535	5943.58	ENSG00000094880	6
TRIM21	0.259184	0.0211693	0.0999346	3171.93	ENSG00000132109	8
WDR13	0.258966	0.0273866	0.10329	3281.3	ENSG00000101940	13
LANCL2	0.258935	0.0437971	0.114817	2922.37	ENSG00000132434	5
TMEM173	0.258844	0.0307105	0.106202	3191.73	ENSG00000184584	8
SPTLC1	0.258799	0.039029	0.11734	3935.02	ENSG00000090054	9
PPTC7	0.25859	0.0302826	0.104236	2107.22	ENSG00000196850	4
BAG3	0.25858	0.0302826	0.103195	7871.91	ENSG00000151929	5
CXXC5	0.258514	0.0132216	0.0969986	5037.85	ENSG00000171604	7
IGBP1	0.258328	0.0449584	0.122528	4161.48	ENSG00000089289	11
PRRC1	0.25791	0.0194416	0.0978357	6597.32	ENSG00000164244	16
DGCR2	0.257686	0.0129626	0.0898517	10967	ENSG00000070413	14
TRAPPC1	0.257406	0.0462622	0.111189	9690.52	ENSG00000170043	7
SBF1	0.25663	0.018125	0.0962178	24761.7	ENSG00000100241	16
DLAT	0.256557	0.01236	0.0951198	3824.21	ENSG00000150768	11
MMS19	0.256256	0.0448441	0.110734	6702.82	ENSG00000155229	16
RIN1	0.255961	0.0272381	0.107928	5224.07	ENSG00000174791	6
VSIG10	0.25558	0.0216635	0.0990228	2856.32	ENSG00000176834	9
DYNLRB1	0.255387	0.0248022	0.101023	21100.4	ENSG00000125971	12
EVA1A	0.254968	0.0325232	0.106079	1715.19	ENSG00000115363	9
GMPR	0.254865	0.0398484	0.109441	1535.59	ENSG00000137198	5
RFX2	0.254618	0.0472276	0.112695	1275.11	ENSG00000087903	8
SGSM3	0.254352	0.0151641	0.0937292	6986.96	ENSG00000100359	16
FERMT2	0.254244	0.0146701	0.0902724	8414.83	ENSG00000073712	9
BCL9	0.254199	0.0199829	0.100288	3461.47	ENSG00000116128	5
DCPS	0.253352	0.0457111	0.111829	2017.88	ENSG00000110063	4
SGCE	0.253118	0.0440765	0.111697	1812.23	ENSG00000127990	11
CTNS	0.252627	0.0416327	0.110485	2300.83	ENSG00000040531	10
KIF5C	0.252611	0.0361663	0.105844	1938.09	ENSG00000168280	12
OGDH	0.25236	0.022516	0.096656	15789.3	ENSG00000105953	10
TKT	0.25204	0.0124423	0.0915017	66603.1	ENSG00000163931	11
ARFRP1	0.251888	0.0390394	0.104819	6074.04	ENSG00000101246	15
[truncated: 1,999 more rows]

## Sheet: siYAP1
Supplementary Table S6. (B) Differential gene expression analysis of RNA-seq data upon YAP1 knockdown
(siYAP1) in MLS 402-91.
Gene	LFC	FDR	seLFC	meanCounts	GRCh37_ID	ENSEMBL_gene_version
AL450307.1	6.33089	3.91418e-07	1.28392	138.161	ENSG00000189275	3
CLCA2	6.15792	8.46596e-111	0.271953	719.398	ENSG00000137975	7
RP11-958F21.1	5.9822	0.00100857	1.46732	17.8488	ENSG00000264345	1
RP11-44F14.8	5.90959	5.10932e-06	1.11937	27.3919	ENSG00000262714	1
CYP4F3	5.71142	5.10013e-91	0.278303	428.29	ENSG00000186529	10
TREM2	5.38938	3.07648e-17	0.615802	71.4791	ENSG00000095970	12
LCE1B	5.05151	5.1744e-24	0.486642	95.0687	ENSG00000196734	6
RP3-326I13.1	4.7245	1.41959e-15	0.577967	71.2613	ENSG00000224294	1
RP11-48F14.2	4.38821	3.46707e-11	0.647658	42.2538	ENSG00000226859	1
ABCA12	4.2533	4.07175e-75	0.229063	622.943	ENSG00000144452	10
HSD3BP5	4.21057	5.25374e-14	0.551541	83.4022	ENSG00000198857	3
DQX1	4.12391	3.75173e-32	0.342654	136.915	ENSG00000144045	9
CYGB	3.95967	3.59754e-48	0.267289	550.588	ENSG00000161544	5
TREML1	3.89538	0.00161982	1.13439	15.4814	ENSG00000161911	7
ALG1L	3.84226	7.72404e-15	0.487053	94.2528	ENSG00000189366	5
SLC52A1	3.83811	5.05285e-34	0.310539	304.214	ENSG00000132517	10
PVRL4	3.83257	4.73873e-151	0.145148	1314.13	ENSG00000143217	7
RP11-93K22.13	3.82567	5.8654e-09	0.656893	52.566	ENSG00000248243	1
CELP	3.81684	1.31469e-07	0.691507	35.1177	ENSG00000170827	5
RP5-884C9.2	3.81076	2.50365e-11	0.562787	51.7199	ENSG00000224592	1
INPP5D	3.80961	1.17922e-197	0.126191	7206.21	ENSG00000168918	9
LCE1C	3.75372	7.82417e-18	0.427951	82.8355	ENSG00000197084	4
AC003088.1	3.69162	1.70115e-17	0.425654	76.5477	ENSG00000226965	1
PDE4C	3.67911	1.29475e-41	0.267738	247.477	ENSG00000105650	17
USH1G	3.60265	9.72106e-19	0.401364	128.684	ENSG00000182040	4
FOLR4	3.59823	2.50126e-08	0.607455	36.9065	ENSG00000183560	4
GRHL3	3.59755	2.26907e-54	0.228242	428.149	ENSG00000158055	11
RP11-404O13.1	3.55442	8.04179e-27	0.326281	181.682	ENSG00000231666	1
PXT1	3.53619	1.46584e-08	0.625047	44.303	ENSG00000179165	9
HES2	3.52627	1.32901e-33	0.287031	192.103	ENSG00000069812	7
EGFLAM-AS1	3.51083	0.000334076	0.960073	21.1845	ENSG00000249491	1
LCE1E	3.40269	5.93979e-10	0.544732	43.5468	ENSG00000186226	7
KEL	3.39038	7.3025e-14	0.446403	74.0433	ENSG00000197993	3
LINGO1	3.28814	3.89111e-16	0.397422	95.9245	ENSG00000169783	8
RP13-631K18.3	3.24335	1.26707e-08	0.569686	56.905	ENSG00000254991	1
HLA-DRA	3.19373	2.58157e-18	0.359357	105.084	ENSG00000204287	9
LCE1F	3.16484	0.000689883	0.875782	18.2841	ENSG00000240386	2
RP11-65J3.1	3.15656	4.23445e-37	0.24408	334.862	ENSG00000233901	1
PTCHD4	3.13206	1.89668e-59	0.189911	584.301	ENSG00000244694	3
NUPR1	3.12683	1.58121e-13	0.417635	70.4751	ENSG00000176046	7
ACTA2	3.09589	9.61118e-153	0.116616	6506.86	ENSG00000107796	8
KLHDC7A	3.04728	3.06245e-16	0.368297	136.13	ENSG00000179023	7
FAM13C	3.04014	9.77177e-30	0.26433	424.226	ENSG00000148541	8
LINC01021	2.97977	1.11051e-10	0.457522	56.7345	ENSG00000250337	1
APOBEC3H	2.97396	1.87971e-22	0.299862	140.004	ENSG00000100298	11
SULF2	2.97183	2.75357e-91	0.144989	2596.43	ENSG00000196562	10
TP53I3	2.96542	1.35798e-118	0.126519	7851.86	ENSG00000115129	9
GLS2	2.96014	1.61596e-57	0.182541	597.825	ENSG00000135423	8
VWCE	2.912	8.09256e-57	0.180645	627.218	ENSG00000167992	8
SLC7A8	2.86179	1.98376e-11	0.420294	90.0983	ENSG00000092068	14
PDE2A	2.8515	6.32838e-22	0.291271	182.675	ENSG00000186642	11
BTG2	2.84568	5.19007e-88	0.141372	9767.33	ENSG00000159388	5
RP5-1063M23.1	2.79801	2.74596e-11	0.416451	79.6496	ENSG00000250770	2
FOXS1	2.79132	4.82243e-07	0.558891	40.6853	ENSG00000179772	6
WDR63	2.76567	6.8905e-16	0.338127	148.804	ENSG00000162643	8
RTN1	2.75314	2.32369e-16	0.330843	123.082	ENSG00000139970	12
MLXIPL	2.75084	1.61815e-35	0.217592	283.539	ENSG00000009950	11
TNNT3	2.74453	2.40703e-06	0.594502	40.8328	ENSG00000130595	12
TP53TG1	2.7289	4.34905e-43	0.195302	819.683	ENSG00000182165	13
SUGCT	2.71301	4.65876e-52	0.176045	674.473	ENSG00000175600	11
PRODH	2.69888	3.6808e-20	0.288676	141.819	ENSG00000100033	12
TSPAN11	2.69333	3.40513e-64	0.157043	749.776	ENSG00000110900	10
GAL3ST4	2.68961	2.10025e-85	0.135815	1298.68	ENSG00000197093	6
DRAXIN	2.67127	3.69622e-108	0.119675	1781.56	ENSG00000162490	6
RP11-290L1.2	2.65681	4.67189e-08	0.487643	47.9889	ENSG00000257839	1
KLLN	2.65475	7.00449e-24	0.259212	335.026	ENSG00000227268	3
SPATA18	2.64177	1.01883e-80	0.137174	2046.91	ENSG00000163071	6
GDF15	2.64149	5.37547e-14	0.348566	9593.38	ENSG00000130513	6
SORBS1	2.62972	7.55323e-42	0.191141	611.397	ENSG00000095637	16
IL1A	2.62136	1.07155e-35	0.206873	939.423	ENSG00000115008	5
LGALS9	2.61005	5.13504e-25	0.248716	633.667	ENSG00000168961	12
UBQLNL	2.59194	6.84216e-07	0.528058	41.834	ENSG00000175518	6
UNC5B-AS1	2.58269	1.08654e-05	0.610478	60.0841	ENSG00000237512	2
RP11-307C19.1	2.58216	4.51169e-08	0.473748	56.1985	ENSG00000259362	2
TINCR	2.57629	4.77584e-25	0.245289	281.351	ENSG00000223573	2
RINL	2.56665	3.2013e-25	0.243165	216.916	ENSG00000187994	9
TMEM253	2.55758	3.69547e-19	0.28147	162.938	ENSG00000232070	4
TEX37	2.53584	0.00363679	0.840528	18.5393	ENSG00000172073	3
HLA-DRB1	2.53509	7.87132e-05	0.626794	32.43	ENSG00000196126	6
GRAMD2	2.52453	9.87781e-18	0.290136	178.18	ENSG00000175318	7
SNAI3	2.50265	4.40765e-14	0.327613	274.32	ENSG00000185669	5
GREM2	2.49644	1.30232e-14	0.319112	118.157	ENSG00000180875	4
RP11-267A15.1	2.48245	1.80604e-49	0.165331	525.632	ENSG00000249306	1
CEACAM1	2.47357	3.28637e-24	0.239434	243.733	ENSG00000079385	17
OTOF	2.47111	2.80317e-19	0.271194	280.234	ENSG00000115155	12
CEL	2.46099	1.10899e-62	0.145262	797.223	ENSG00000170835	10
SFN	2.4593	3.43915e-34	0.198425	375.235	ENSG00000175793	10
METTL7A	2.45605	8.83782e-28	0.221281	435.313	ENSG00000185432	10
JPH4	2.42733	1.60606e-30	0.20786	314.157	ENSG00000092051	12
ASTN2	2.37638	7.51994e-47	0.16288	1170.61	ENSG00000148219	12
LINC00663	2.33703	1.19426e-13	0.310935	112.452	ENSG00000266904	1
SEMA4A	2.33068	3.70458e-14	0.303406	121.03	ENSG00000196189	8
RP11-805L22.3	2.32874	1.0448e-05	0.549527	42.2963	ENSG00000263567	1
RP11-467J12.4	2.31627	1.01934e-06	0.481874	51.0182	ENSG00000261550	1
MYBPHL	2.31565	0.00129125	0.687339	25.8814	ENSG00000221986	2
RP11-620J15.1	2.3143	0.000511758	0.637014	36.0958	ENSG00000257953	1
PADI4	2.3102	2.50126e-08	0.415205	73.2455	ENSG00000159339	9
RP4-800J21.3	2.30598	0.000864883	0.651897	27.4445	ENSG00000218018	2
TGFA	2.2858	2.61426e-29	0.200144	382.602	ENSG00000163235	11
ABCA1	2.27198	4.8524e-43	0.162682	1521.82	ENSG00000165029	11
DHRS2	2.2712	1.87434e-48	0.152836	1333.5	ENSG00000100867	10
GPR35	2.26679	4.32278e-23	0.225327	363.767	ENSG00000178623	7
MAL	2.26311	5.23783e-13	0.309261	127.921	ENSG00000172005	6
APOD	2.25735	4.74697e-07	0.454857	55.8321	ENSG00000189058	4
CD200	2.24896	4.00223e-21	0.234242	246.463	ENSG00000091972	14
KIAA1324	2.24874	4.10096e-67	0.128252	2298.94	ENSG00000116299	12
SRGAP3	2.24809	2.52062e-46	0.154923	810.508	ENSG00000196220	11
KB-431C1.4	2.22961	2.31135e-06	0.482046	61.7034	ENSG00000246263	2
RP11-480G7.1	2.21262	0.0107311	0.853834	19.6532	ENSG00000261788	1
KLHL30	2.2055	5.74021e-12	0.316836	128.04	ENSG00000168427	7
LPIN3	2.20549	4.73535e-07	0.44326	65.5198	ENSG00000132793	7
RP11-363E7.4	2.19814	2.37663e-23	0.217059	310.735	ENSG00000260912	1
ZNF423	2.18259	2.74036e-29	0.191055	415.608	ENSG00000102935	7
AC004466.1	2.18193	4.90985e-06	0.492144	49.0896	ENSG00000268069	1
GPR87	2.17698	3.56838e-07	0.432413	73.3304	ENSG00000138271	4
CTD-2017C7.2	2.17179	5.93884e-05	0.570032	39.4299	ENSG00000259088	1
IL12RB1	2.17054	4.12751e-13	0.295363	120.468	ENSG00000096996	11
C19orf83	2.16931	1.83938e-09	0.359415	91.6989	ENSG00000267757	1
IP6K3	2.16879	5.74202e-62	0.128751	1633.56	ENSG00000161896	6
ANKRD65	2.16025	1.41984e-05	0.515296	39.5703	ENSG00000235098	4
AKR1C3	2.15954	1.59349e-11	0.317448	149.337	ENSG00000196139	7
FAXDC2	2.14412	7.27536e-45	0.150188	1173.5	ENSG00000170271	6
GAS6-AS1	2.14366	0.00379942	0.715284	25.1361	ENSG00000233695	1
PHOSPHO1	2.13419	9.33758e-12	0.310637	135.948	ENSG00000173868	7
RP5-1148A21.3	2.13252	1.55689e-13	0.285858	186.686	ENSG00000266680	1
ST6GALNAC2	2.0976	8.68994e-25	0.200495	413.444	ENSG00000070731	5
FAM49A	2.09615	1.87799e-08	0.373922	96.1062	ENSG00000197872	7
C19orf38	2.08907	8.35535e-07	0.429916	72.575	ENSG00000214212	4
PAK6	2.08526	4.68957e-09	0.354604	90.1859	ENSG00000137843	7
TLR3	2.08416	9.4583e-20	0.225429	615.439	ENSG00000164342	8
SELENBP1	2.08291	4.76694e-05	0.537213	39.3913	ENSG00000143416	16
ESPN	2.07825	7.27572e-06	0.479423	59.5616	ENSG00000187017	10
CDH3	2.07088	8.70885e-48	0.140281	719.393	ENSG00000062038	9
RP11-319G6.1	2.06537	1.89497e-05	0.502224	48.6746	ENSG00000248932	1
ACER2	2.04831	4.95694e-35	0.163102	689.784	ENSG00000177076	4
SCN4B	2.04552	6.94464e-31	0.174062	567.018	ENSG00000177098	4
KITLG	2.0408	8.40172e-46	0.14144	4293.98	ENSG00000049130	9
AREG	2.03169	0.0134654	0.800151	21.162	ENSG00000109321	6
FDXR	2.02543	1.07005e-47	0.137626	16714.4	ENSG00000161513	7
RP11-317P15.4	2.02177	7.74636e-09	0.351134	145.711	ENSG00000261504	1
TXNIP	2.01475	4.53208e-79	0.105723	18183.7	ENSG00000117289	7
ST6GAL1	2.01467	4.45099e-26	0.18759	1036.47	ENSG00000073849	10
KCNN4	2.0105	7.62923e-44	0.142486	1339.84	ENSG00000104783	7
ARC	1.99318	4.74039e-31	0.169292	1217.02	ENSG00000198576	2
B3GNT3	1.97855	1.6391e-05	0.478277	59.2083	ENSG00000179913	6
MT-RNR2	1.97004	3.62638e-29	0.173049	117400	ENSG00000210082	2
KATNAL2	1.96901	5.74556e-10	0.316929	136.013	ENSG00000167216	12
VIPR2	1.96757	1.28952e-11	0.287849	121.561	ENSG00000106018	9
CDKN1A	1.96532	4.03227e-51	0.129054	95619.7	ENSG00000124762	9
TNFSF18	1.96207	3.74005e-11	0.293877	320.103	ENSG00000120337	7
STRA6	1.94671	7.26844e-28	0.174818	415.629	ENSG00000137868	14
PADI3	1.94243	3.66061e-09	0.328307	116.294	ENSG00000142619	4
SLC47A1	1.93883	6.86487e-10	0.312743	159.513	ENSG00000142494	9
BBC3	1.92986	1.22165e-29	0.167897	2210.95	ENSG00000105327	11
ENPP2	1.92285	2.38947e-11	0.285173	173.901	ENSG00000136960	8
C9orf169	1.91287	4.19132e-16	0.231627	285.002	ENSG00000197191	3
F2RL2	1.91101	3.96512e-39	0.143663	1449.25	ENSG00000164220	6
RRAD	1.90823	3.65235e-33	0.15638	2026.13	ENSG00000166592	7
AGPAT9	1.90807	4.28641e-07	0.379548	106.344	ENSG00000138678	6
C1orf226	1.90575	6.32838e-22	0.194607	738.431	ENSG00000239887	3
RP11-21L23.3	1.8981	0.0193079	0.823002	19.6243	ENSG00000255100	1
CRYAB	1.87561	9.40172e-11	0.286927	152.143	ENSG00000109846	3
SBSPON	1.86979	1.04055e-15	0.229675	405.855	ENSG00000164764	10
GGT1	1.86858	9.56209e-19	0.207896	358.143	ENSG00000100031	14
TMEM86A	1.85343	3.3536e-31	0.156683	694.82	ENSG00000151117	4
KRT19	1.84922	0.00816388	0.682751	29.5291	ENSG00000171345	9
CYFIP2	1.84057	3.32594e-72	0.101145	12445.9	ENSG00000055163	14
VWA7	1.83486	6.22167e-19	0.202878	335.066	ENSG00000204396	6
KLRG2	1.83223	0.00584788	0.633047	33.6792	ENSG00000188883	4
AC074289.1	1.82947	0.00705494	0.650211	33.8298	ENSG00000225889	3
GRM2	1.82941	3.94673e-17	0.213777	278.971	ENSG00000164082	10
YPEL4	1.82568	4.68156e-05	0.469482	57.6732	ENSG00000166793	6
RP11-463P17.1	1.82335	0.0319949	0.88759	17.9543	ENSG00000226044	1
GPR116	1.82133	1.18403e-18	0.203172	603.113	ENSG00000069122	14
MT-RNR1	1.81513	2.17085e-40	0.134085	17285.9	ENSG00000211459	2
PSTPIP2	1.8095	4.11916e-30	0.156043	659.063	ENSG00000152229	14
RP11-284F21.9	1.80297	6.85977e-07	0.366546	78.121	ENSG00000272068	1
EFNB1	1.79516	3.44575e-30	0.154629	2801.81	ENSG00000090776	5
SYTL1	1.79383	6.2624e-21	0.187489	524.628	ENSG00000142765	13
RP11-83N9.5	1.79332	2.02729e-10	0.279846	139.765	ENSG00000260193	1
RP11-1094H24.4	1.79146	3.53036e-05	0.45077	50.8807	ENSG00000246640	1
GNG2	1.79091	2.685e-19	0.196071	459.564	ENSG00000186469	4
SLC37A2	1.79013	5.00579e-19	0.19746	345.932	ENSG00000134955	7
TMEM229B	1.78603	2.83746e-36	0.139769	1048.48	ENSG00000198133	4
MAST4	1.7854	7.51994e-47	0.122194	1430.51	ENSG00000069020	14
ID3	1.78362	3.62683e-06	0.396806	2737.84	ENSG00000117318	8
CMBL	1.78251	2.56142e-17	0.207096	517.373	ENSG00000164237	4
RP11-1275H24.3	1.78082	5.47842e-05	0.463482	60.7851	ENSG00000273084	1
ITGAX	1.77742	7.61533e-17	0.2095	301.697	ENSG00000140678	12
HEPACAM	1.77705	1.63938e-05	0.425795	62.9667	ENSG00000165478	6
TAS1R3	1.77517	9.15536e-12	0.257267	194.94	ENSG00000169962	4
ABCC2	1.76945	4.45558e-10	0.282168	187.854	ENSG00000023839	6
FBXO32	1.76683	8.87243e-35	0.141275	967.161	ENSG00000156804	3
SNCG	1.75939	2.36154e-12	0.24799	222.783	ENSG00000173267	9
SNX32	1.75905	2.30645e-07	0.342635	84.5895	ENSG00000172803	13
SESN2	1.75823	7.42568e-36	0.138556	6932.26	ENSG00000130766	4
C17orf103	1.7571	1.35302e-41	0.128634	8705.34	ENSG00000154035	6
TNFRSF14	1.73431	1.52627e-19	0.188624	622.891	ENSG00000157873	13
CD74	1.73378	1.68276e-19	0.188541	428.368	ENSG00000019582	10
CGB7	1.72684	0.000134362	0.483202	52.9217	ENSG00000196337	6
SOWAHB	1.72478	1.13257e-11	0.251247	163.978	ENSG00000186212	2
TNFSF4	1.72357	9.17606e-05	0.465828	57.8041	ENSG00000117586	6
ZNF467	1.71828	1.40696e-08	0.30343	227.048	ENSG00000181444	8
RP11-474O21.5	1.7178	0.0182658	0.722715	22.4499	ENSG00000272482	1
FAM83H	1.71769	2.96836e-09	0.288974	254.256	ENSG00000180921	6
HCG22	1.71483	1.35345e-09	0.281562	137.833	ENSG00000228789	2
PPP1R14A	1.71463	7.41428e-05	0.455409	65.9662	ENSG00000167641	6
BGLAP	1.71142	2.90571e-05	0.424778	59.8383	ENSG00000242252	1
PTPRB	1.71043	3.21585e-24	0.165445	538.852	ENSG00000127329	10
LA16c-313D11.12	1.70581	1.94318e-19	0.185608	383.677	ENSG00000261659	2
SNCA	1.70155	7.98363e-06	0.390254	67.0433	ENSG00000145335	11
KANK3	1.69855	5.99767e-05	0.443677	82.0234	ENSG00000186994	7
PLEKHB1	1.69655	1.46618e-27	0.153171	779.253	ENSG00000021300	9
RARB	1.69538	4.69775e-11	0.255466	197.668	ENSG00000077092	14
MDM2	1.69414	5.39504e-54	0.108415	25076.4	ENSG00000135679	17
ETV7	1.69391	1.0888e-28	0.149796	1019.55	ENSG00000010030	9
RGS16	1.69177	0.0130974	0.673722	33.9653	ENSG00000143333	6
RTP4	1.68746	5.29963e-10	0.269809	183.774	ENSG00000136514	2
LAPTM5	1.68139	2.71661e-14	0.21728	305.262	ENSG00000162511	7
FAM198B	1.67801	6.75938e-19	0.185721	526.073	ENSG00000164125	11
CLDN4	1.67515	8.04179e-27	0.15356	677.331	ENSG00000189143	8
CHRM1	1.66522	2.45848e-21	0.172142	430.458	ENSG00000168539	3
NCAM2	1.66516	1.15562e-16	0.197507	325.421	ENSG00000154654	10
TMEM151B	1.66431	9.04048e-11	0.254355	159.353	ENSG00000178233	13
UNC5B	1.66187	3.05393e-14	0.215731	565.567	ENSG00000107731	8
SLC25A45	1.6598	1.44405e-14	0.212476	291.814	ENSG00000162241	8
VCAN	1.64597	3.12008e-10	0.259472	179.081	ENSG00000038427	11
PCDH18	1.64192	5.6883e-15	0.207408	1255.84	ENSG00000189184	7
KIAA0247	1.63541	5.14206e-50	0.108199	3502.05	ENSG00000100647	7
DES	1.63396	9.13829e-06	0.377055	81.407	ENSG00000175084	7
FAIM2	1.63356	3.48494e-37	0.125789	1442.59	ENSG00000135472	4
WBSCR28	1.6274	0.040776	0.81003	26.1292	ENSG00000175877	3
LAMB3	1.62689	5.75641e-27	0.148614	1296.51	ENSG00000196878	8
LINC00475	1.62621	3.60447e-06	0.356635	87.3154	ENSG00000225511	2
PARD6G	1.61845	1.28561e-26	0.148889	2191.82	ENSG00000178184	11
ZP1	1.61632	3.70756e-06	0.355686	100.627	ENSG00000149506	6
ALDH3B1	1.61269	7.16823e-30	0.139611	3913.77	ENSG00000006534	11
RAG1	1.60903	1.37494e-06	0.338118	133.054	ENSG00000166349	5
ICAM4	1.60583	4.02179e-09	0.272098	162.463	ENSG00000105371	8
ANKRA2	1.60547	7.63971e-17	0.189346	1015.56	ENSG00000164331	5
PAMR1	1.59975	1.83978e-41	0.11669	2144.42	ENSG00000149090	7
EDN2	1.59967	1.11916e-13	0.212399	239.734	ENSG00000127129	5
ALOX12B	1.59955	1.18767e-05	0.375148	100.782	ENSG00000179477	5
CD52	1.59745	1.64429e-05	0.380616	77.8483	ENSG00000169442	4
FBXO2	1.59591	2.0602e-18	0.179141	467.939	ENSG00000116661	9
N4BP2L1	1.59418	1.40109e-06	0.334421	129.825	ENSG00000139597	12
ANK1	1.58948	9.2863e-44	0.112716	2398.47	ENSG00000029534	15
RP11-112H10.4	1.58381	0.000302155	0.471368	57.9376	ENSG00000264672	1
PRDM1	1.58101	1.09281e-10	0.242563	223.904	ENSG00000057657	10
SLC16A10	1.57817	8.38746e-07	0.324083	150.48	ENSG00000112394	12
ARHGAP5-AS1	1.56972	6.33225e-13	0.215229	294.004	ENSG00000258655	1
FRMPD4	1.56903	1.27137e-06	0.326742	102.18	ENSG00000169933	8
CEND1	1.5626	2.62111e-19	0.170779	892.099	ENSG00000184524	5
FAM210B	1.56197	1.9072e-30	0.13395	9042.69	ENSG00000124098	9
CTNNBIP1	1.55958	7.95683e-39	0.117699	4311.36	ENSG00000178585	10
SLC16A12	1.55815	2.67805e-10	0.244122	270.364	ENSG00000152779	12
RP11-1038A11.3	1.55504	1.06148e-08	0.271107	172.953	ENSG00000256417	1
LYNX1	1.55347	1.89926e-25	0.145921	2105.54	ENSG00000180155	14
PTK2B	1.54634	8.61911e-11	0.235759	188.674	ENSG00000120899	13
RP11-553A10.1	1.54569	0.000127818	0.428305	63.0425	ENSG00000206532	2
GPR143	1.53829	6.45306e-05	0.40153	73.6508	ENSG00000101850	8
PTPRU	1.53668	5.50073e-32	0.128195	1911.52	ENSG00000060656	15
IGDCC4	1.52944	4.64691e-12	0.217872	247.791	ENSG00000103742	7
CARNS1	1.52465	1.32002e-13	0.202998	340.12	ENSG00000172508	6
PODN	1.52178	1.95191e-05	0.366365	88.1433	ENSG00000174348	9
RIMS4	1.52147	1.83855e-08	0.269772	240.863	ENSG00000101098	8
CHST6	1.5197	0.00153434	0.5502	39.5445	ENSG00000183196	4
TMEM40	1.51757	1.51148e-44	0.106581	4711.12	ENSG00000088726	11
RP11-284F21.10	1.51216	6.40273e-30	0.130841	1334.84	ENSG00000272405	1
RPL23AP53	1.51107	2.68552e-11	0.224067	239.645	ENSG00000223508	5
LSP1	1.5098	2.92203e-10	0.236873	206.572	ENSG00000130592	9
TNXB	1.5069	1.60352e-21	0.155165	1298.36	ENSG00000168477	13
TRANK1	1.50542	2.96681e-45	0.104879	4861.67	ENSG00000168016	9
COL1A2	1.50386	6.66015e-07	0.305086	122.026	ENSG00000164692	13
HCP5	1.50089	1.94838e-34	0.120507	2720.8	ENSG00000206337	6
PTGES	1.4981	2.78623e-14	0.193455	318.821	ENSG00000148344	10
PI16	1.49501	0.000149789	0.416303	60.8967	ENSG00000164530	9
PHLDA3	1.49389	3.75173e-32	0.124389	8141.25	ENSG00000174307	5
CSF1	1.49384	7.90334e-29	0.131945	6690.27	ENSG00000184371	9
TNNC2	1.48995	0.0177581	0.613197	29.9765	ENSG00000101470	5
DHRS3	1.48711	1.10221e-22	0.14884	862.463	ENSG00000162496	4
TNFRSF10A	1.48611	1.17387e-19	0.160622	701.208	ENSG00000104689	5
IFI44L	1.48561	2.72457e-05	0.368154	2099.08	ENSG00000137959	11
DENND1C	1.47751	7.30392e-05	0.388813	83.9349	ENSG00000205744	5
PSCA	1.47607	4.64234e-08	0.26987	182.725	ENSG00000167653	4
NTN1	1.47015	2.48813e-30	0.126251	5424.16	ENSG00000065320	4
RP11-284F21.7	1.46971	1.22367e-16	0.17438	452.752	ENSG00000229953	1
CTD-3035D6.2	1.4696	5.03997e-10	0.234168	193.731	ENSG00000258884	1
MYO1F	1.46845	6.52353e-06	0.331382	97.3593	ENSG00000142347	12
ANXA4	1.46247	2.13896e-42	0.105368	2595.88	ENSG00000196975	10
B3GNT8	1.45897	0.000940091	0.487319	54.9964	ENSG00000177191	2
CCL5	1.458	8.98905e-05	0.394558	3621.62	ENSG00000161570	4
TJP3	1.45686	9.14363e-10	0.236202	276.827	ENSG00000105289	10
NSG1	1.45535	3.28835e-06	0.316741	113.34	ENSG00000168824	10
INHBA	1.45504	1.22652e-05	0.339991	101.168	ENSG00000122641	9
MXRA5	1.45383	9.28152e-06	0.333889	98.6301	ENSG00000101825	7
AP001007.1	1.44929	3.02306e-06	0.316124	165.538	ENSG00000203306	3
APOBEC3C	1.44623	1.34292e-52	0.0932328	15252.9	ENSG00000244509	3
ABCG1	1.44184	3.73373e-09	0.242497	317.809	ENSG00000160179	14
DENND2D	1.43879	9.85087e-07	0.295151	116.041	ENSG00000162777	12
PLXNB3	1.43799	2.4482e-12	0.202341	728.468	ENSG00000198753	7
GBP2	1.43427	1.20673e-07	0.270981	198.406	ENSG00000162645	8
RHCE	1.4316	0.00202347	0.539065	56.7707	ENSG00000188672	12
PMAIP1	1.42889	5.11682e-33	0.117338	3590.34	ENSG00000141682	11
NEFL	1.42603	8.74616e-07	0.293112	210.361	ENSG00000104725	9
FLRT1	1.4255	0.000178641	0.401871	93.1892	ENSG00000126500	3
SH2D2A	1.42371	0.0234109	0.618029	29.8144	ENSG00000027869	7
TMEM92	1.42195	0.000767626	0.462515	62.4701	ENSG00000167105	3
ADHFE1	1.41763	0.00181255	0.51563	40.8166	ENSG00000147576	11
DGKA	1.41339	1.01799e-39	0.10541	5051.98	ENSG00000065357	15
PRKX	1.41233	1.10221e-22	0.141209	2341.73	ENSG00000183943	5
NOS1AP	1.41222	4.88476e-13	0.192346	363.127	ENSG00000198929	8
C18orf56	1.41221	5.34833e-06	0.317004	303.987	ENSG00000176912	3
IGSF9	1.40622	1.76354e-10	0.218064	333.471	ENSG00000085552	12
DPEP1	1.4058	6.21677e-05	0.36634	88.7262	ENSG00000015413	5
RAP2B	1.4054	1.30125e-15	0.17281	4773.49	ENSG00000181467	2
AC074286.1	1.40207	2.13402e-09	0.232256	253.931	ENSG00000213963	2
RP11-263K19.4	1.40163	5.01584e-06	0.310834	111.709	ENSG00000231064	1
NIPAL4	1.40147	0.000601344	0.443654	59.7548	ENSG00000172548	10
PLSCR4	1.40095	4.7911e-09	0.237467	185.254	ENSG00000114698	10
C2	1.39999	0.000291943	0.412952	108.455	ENSG00000166278	10
PRRG1	1.39875	3.71079e-14	0.181578	652.807	ENSG00000130962	13
RASL11A	1.39508	0.000148615	0.38699	97.2617	ENSG00000122035	6
CRABP2	1.39269	9.56053e-25	0.133048	2212.79	ENSG00000143320	4
SCHIP1	1.39004	2.7719e-05	0.342454	98.5877	ENSG00000151967	14
EBI3	1.38795	1.13436e-16	0.164078	477.295	ENSG00000105246	5
ADRA2B	1.38377	0.00463028	0.593718	42.0736	ENSG00000222040	3
CEP85L	1.38351	2.25672e-21	0.143249	926.827	ENSG00000111860	9
LPHN2	1.38101	4.41405e-05	0.34887	95.5471	ENSG00000117114	15
FAM84B	1.37804	8.71192e-26	0.128935	5323.74	ENSG00000168672	3
SHC4	1.37571	7.67231e-07	0.280386	146.243	ENSG00000185634	7
RP11-347C18.3	1.37459	0.0255515	0.607965	31.8129	ENSG00000253878	1
RP11-1149O23.3	1.36974	9.26613e-07	0.281142	158.498	ENSG00000246582	2
FBXW7	1.36911	5.97413e-15	0.172362	1946.27	ENSG00000109670	9
GIMAP2	1.36904	0.000112495	0.370166	72.6812	ENSG00000106560	6
AC087380.14	1.36792	0.0436888	0.696798	27.5184	ENSG00000224295	2
AL590822.2	1.36671	4.62294e-07	0.272461	176.194	ENSG00000269554	1
PLCL2	1.36596	1.46051e-12	0.189914	730.698	ENSG00000154822	11
LYRM9	1.36407	2.90815e-06	0.2959	129.035	ENSG00000232859	5
BIK	1.36292	1.90363e-09	0.225215	339.389	ENSG00000100290	2
FAM212B-AS1	1.35581	1.65839e-06	0.285586	151.58	ENSG00000227811	2
RP13-890H12.2	1.35574	7.91089e-08	0.251883	182.396	ENSG00000267288	1
APLP1	1.35452	1.49661e-30	0.116031	3999.45	ENSG00000105290	7
ADM2	1.35182	1.18067e-10	0.207257	306.798	ENSG00000128165	7
CDH10	1.34935	2.63126e-07	0.262492	199.633	ENSG00000040731	6
RP11-227D13.1	1.34925	2.37187e-06	0.288976	146.35	ENSG00000259705	1
NLGN4Y	1.34872	8.98118e-21	0.141484	857.846	ENSG00000165246	8
PYGM	1.34636	0.000169265	0.375969	69.4469	ENSG00000068976	9
KIAA1683	1.3458	1.82929e-08	0.237594	179.899	ENSG00000130518	12
PTGER4	1.34456	7.0956e-17	0.158028	849.625	ENSG00000171522	5
CES2	1.34327	2.96478e-44	0.0945098	10310.5	ENSG00000172831	7
GDF5	1.34305	1.69334e-07	0.256833	171.707	ENSG00000125965	4
PHLDA1	1.33812	2.2997e-16	0.160415	11462.8	ENSG00000139289	9
NOTCH1	1.33689	2.18836e-13	0.179793	14975.7	ENSG00000148400	9
THEGL	1.33105	0.00125654	0.461404	57.1991	ENSG00000249693	2
RP11-15E18.1	1.32618	0.0251115	0.576934	32.6598	ENSG00000259349	1
ORAI3	1.3243	1.8827e-09	0.219194	1146.83	ENSG00000175938	6
RGAG4	1.32292	1.07554e-19	0.14274	1237.42	ENSG00000242732	3
ID1	1.32131	0.00918915	0.700631	505.335	ENSG00000125968	7
CPNE5	1.32027	6.74595e-05	0.343185	118.331	ENSG00000124772	7
SAPCD1-AS1	1.31719	0.0224427	0.619481	36.19	ENSG00000235663	1
MR1	1.31566	5.05834e-24	0.127683	1570.5	ENSG00000153029	10
STOX2	1.31513	2.37859e-06	0.281224	137.479	ENSG00000173320	5
AEN	1.31338	1.00189e-43	0.0931632	13754.5	ENSG00000181026	13
TRAPPC6A	1.31297	9.02346e-21	0.13768	775.574	ENSG00000007255	6
E2F7	1.31225	5.53389e-34	0.106407	11097.6	ENSG00000165891	11
RP11-134G8.8	1.31214	1.10717e-09	0.212607	592.758	ENSG00000224818	1
DDB2	1.30871	6.81055e-43	0.0937975	8700.67	ENSG00000134574	7
PAEP	1.30753	0.000498151	0.403035	75.357	ENSG00000122133	12
PHYHIP	1.30678	7.53742e-06	0.297512	128.807	ENSG00000168490	9
RP11-445H22.3	1.30615	0.000104713	0.349824	83.9717	ENSG00000132832	5
ZNF385C	1.30484	7.52431e-08	0.241682	192.905	ENSG00000187595	10
TMEM140	1.30344	4.65893e-12	0.185548	510.064	ENSG00000146859	6
EPPK1	1.29997	4.07008e-12	0.184761	2020.95	ENSG00000227184	3
YPEL3	1.29985	6.25126e-26	0.121032	2051.82	ENSG00000090238	7
ELMO1	1.29968	3.48421e-11	0.193237	331.528	ENSG00000155849	11
SULF1	1.29959	7.2646e-06	0.293446	140.105	ENSG00000137573	9
NCKAP5	1.29697	8.93948e-11	0.197324	620.66	ENSG00000176771	11
DRAM1	1.29618	2.87413e-17	0.150473	6467.68	ENSG00000136048	9
DDIT4	1.29404	0.000596229	0.414293	5312.02	ENSG00000168209	4
ADCK3	1.29219	3.17592e-20	0.137438	2932.52	ENSG00000163050	12
PLXNA2	1.29196	4.33811e-20	0.137772	1776.22	ENSG00000076356	6
CAMK2A	1.29117	0.0003902	0.386789	83.0862	ENSG00000070808	11
TMEM179	1.29107	0.000735616	0.41471	80.0817	ENSG00000258986	2
TGFBR3	1.28743	3.1109e-21	0.133311	1411.26	ENSG00000069702	6
LETMD1	1.2844	1.17454e-19	0.138857	3446.7	ENSG00000050426	11
KB-1460A1.1	1.28308	0.0421797	0.628611	35.2548	ENSG00000253395	1
SPATA7	1.28066	3.71186e-06	0.280256	248.029	ENSG00000042317	12
HPCAL4	1.27738	3.89934e-07	0.251992	222.274	ENSG00000116983	8
CDKN1C	1.27684	0.00104505	0.434085	1018.05	ENSG00000129757	8
FAM227B	1.27558	0.000181791	0.357274	113.604	ENSG00000166262	11
ITGA2	1.27411	1.83532e-17	0.146999	832.909	ENSG00000164171	6
CCNG1	1.27079	2.18445e-13	0.170823	11838.8	ENSG00000113328	14
TRPV2	1.26438	5.61957e-05	0.323166	102.429	ENSG00000187688	10
RP11-635N19.1	1.26412	0.0016228	0.446907	74.5912	ENSG00000267390	1
EPB41L4A-AS1	1.25968	1.04262e-10	0.191741	612.045	ENSG00000224032	2
ANGPTL2	1.25928	3.72889e-27	0.114401	2318.04	ENSG00000136859	5
NR1D1	1.25924	3.85582e-23	0.124507	1030.38	ENSG00000126368	5
CFL1P1	1.2578	0.00125654	0.427393	56.3219	ENSG00000223820	5
RP11-617F23.1	1.25531	1.10906e-11	0.181818	425.689	ENSG00000259291	1
ROM1	1.25065	5.31531e-14	0.163171	467.691	ENSG00000149489	4
ARHGAP42	1.24938	3.62308e-23	0.123163	1429.77	ENSG00000165895	13
MYT1	1.24938	4.97912e-05	0.315985	114.403	ENSG00000196132	7
NMNAT2	1.24312	1.46747e-15	0.15278	652.884	ENSG00000157064	6
PCNXL2	1.24275	1.84234e-28	0.110396	2091.21	ENSG00000135749	14
KIAA1211L	1.24162	5.1999e-08	0.226923	268.011	ENSG00000196872	6
CPS1	1.23985	9.1571e-20	0.133223	1786.78	ENSG00000021826	10
OPRL1	1.23542	4.13034e-08	0.224002	331.541	ENSG00000125510	11
DLX2	1.23351	6.22909e-06	0.27726	552.582	ENSG00000115844	6
ADA	1.23154	2.70961e-22	0.124054	3076.16	ENSG00000196839	8
CTD-2033A16.3	1.23124	0.00211659	0.450234	63.1289	ENSG00000262136	1
KLHL24	1.22984	1.93031e-13	0.16373	976.109	ENSG00000114796	11
RNF112	1.2293	0.000355686	0.364242	114.973	ENSG00000128482	11
DDO	1.22886	2.23299e-09	0.203141	355.826	ENSG00000203797	5
ADAMTS7	1.22813	1.55689e-13	0.16387	6657.95	ENSG00000136378	10
CAMK1G	1.2279	0.00264626	0.470568	70.3271	ENSG00000008118	5
KCNJ4	1.22642	4.72945e-08	0.223072	316.656	ENSG00000168135	4
NFATC2	1.22562	1.89928e-13	0.163692	753.145	ENSG00000101096	15
PVT1	1.22537	6.29456e-22	0.124679	1214.43	ENSG00000249859	3
LINC00511	1.22526	3.26803e-15	0.152146	694.555	ENSG00000227036	2
PBX1	1.2246	3.20696e-06	0.265361	224.46	ENSG00000185630	14
RP11-112L6.3	1.22454	0.00118903	0.413698	70.3599	ENSG00000237595	2
BDNF-AS	1.22288	2.3973e-05	0.294523	112.798	ENSG00000245573	3
AP001046.5	1.22061	2.9773e-05	0.300021	160.226	ENSG00000237989	1
RP11-435O5.5	1.22054	5.18357e-06	0.269934	155.748	ENSG00000271155	1
SUSD2	1.22009	9.61194e-05	0.326458	124.421	ENSG00000099994	10
RP11-215G15.5	1.21905	2.48813e-30	0.104364	3378.41	ENSG00000272016	1
PAG1	1.21856	5.72326e-20	0.130434	1043.29	ENSG00000076641	4
CTD-2341M24.1	1.21837	0.000745324	0.3889	72.8414	ENSG00000258733	1
SVEP1	1.2154	1.03359e-07	0.227902	784.479	ENSG00000165124	13
C21orf90	1.2135	0.00174475	0.429277	55.7807	ENSG00000182912	6
PDE6G	1.21289	7.03825e-12	0.173951	398.158	ENSG00000185527	7
POSTN	1.2118	0.00150253	0.419992	91.0431	ENSG00000133110	10
LPAR5	1.21124	0.000334076	0.355408	102.063	ENSG00000184574	5
PHPT1	1.20921	5.84284e-36	0.0948085	12596.2	ENSG00000054148	13
ARRDC3	1.20918	3.34819e-12	0.171579	3179.3	ENSG00000113369	4
PLK3	1.20823	6.62432e-20	0.129632	1505.93	ENSG00000173846	8
RIPK4	1.20694	7.15901e-14	0.158261	1595.33	ENSG00000183421	7
WBSCR27	1.20517	4.22867e-16	0.145259	902.506	ENSG00000165171	6
TRIM22	1.20369	4.18067e-27	0.109839	8071.36	ENSG00000132274	11
NAPA-AS1	1.20214	1.1569e-05	0.278729	175.048	ENSG00000268061	1
CSNK1G1	1.20177	5.30407e-15	0.151128	5480.29	ENSG00000169118	11
KCNJ11	1.20176	3.53676e-05	0.299006	151.47	ENSG00000187486	5
MAP2	1.19934	8.80376e-13	0.164788	510.561	ENSG00000078018	15
SORL1	1.19917	3.01876e-37	0.0923559	5388.32	ENSG00000137642	8
CREBRF	1.19781	2.99311e-11	0.177305	525.413	ENSG00000164463	8
SIAE	1.19368	3.48027e-14	0.154339	526.093	ENSG00000110013	8
PDE4B	1.19335	1.95843e-10	0.185233	910.094	ENSG00000184588	13
BTG1	1.19314	2.53932e-22	0.120087	3042.47	ENSG00000133639	3
COL4A6	1.18902	1.17852e-14	0.15109	662.13	ENSG00000197565	11
RP1-74M1.3	1.1885	0.000905782	0.389328	73.878	ENSG00000272796	1
HMCN1	1.18449	6.27459e-06	0.265055	249.509	ENSG00000143341	7
BCDIN3D-AS1	1.18435	0.0051513	0.50295	75.7009	ENSG00000258057	1
RNF19B	1.18257	6.34716e-21	0.123436	3127.96	ENSG00000116514	12
ZCCHC12	1.18103	0.000327232	0.345167	88.114	ENSG00000174460	3
SPNS2	1.17937	0.0012344	0.397454	68.1659	ENSG00000183018	4
ARRDC4	1.17778	1.32133e-16	0.139316	900.481	ENSG00000140450	7
AHNAK2	1.17712	4.06852e-15	0.146988	1592.46	ENSG00000185567	6
GAREM	1.17687	2.4811e-07	0.227406	198.84	ENSG00000141441	11
CIITA	1.17672	4.2178e-08	0.21278	223.544	ENSG00000179583	13
TMEM133	1.17549	2.5655e-09	0.194817	343.005	ENSG00000170647	2
ARHGEF37	1.17521	2.77383e-05	0.286563	129.936	ENSG00000183111	7
B3GALT4	1.17379	3.73973e-10	0.184164	454.029	ENSG00000235863	2
RP11-81A22.5	1.1694	0.0409485	0.552241	38.696	ENSG00000262165	1
GJC2	1.16672	2.43137e-09	0.192509	486.042	ENSG00000198835	3
RPS27L	1.16572	9.53631e-18	0.133325	7925.29	ENSG00000185088	8
LINC00664	1.163	4.33575e-13	0.157441	588.527	ENSG00000268658	1
OAS1	1.16238	5.94267e-11	0.174573	2800.44	ENSG00000089127	8
C10orf10	1.16237	4.09695e-06	0.252722	343.932	ENSG00000165507	8
RGL1	1.16147	6.99042e-32	0.0969447	3579.25	ENSG00000143344	11
RALGDS	1.16052	1.76869e-38	0.088029	7775.89	ENSG00000160271	10
YBX3	1.15981	7.90745e-37	0.0897765	14003.1	ENSG00000060138	8
BTN3A3	1.1597	4.35447e-17	0.134677	2039.08	ENSG00000111801	11
RP11-611D20.2	1.15763	0.00714836	0.522857	45.8086	ENSG00000237886	1
TNFRSF1B	1.15564	3.13774e-30	0.0990894	3363.28	ENSG00000028137	12
FAIM3	1.15355	1.51967e-20	0.121448	1291.79	ENSG00000162894	7
GCNT2	1.15313	2.34662e-06	0.244293	225.923	ENSG00000111846	11
VAMP8	1.15295	0.0051513	0.480035	51.2586	ENSG00000118640	6
CTD-2308L22.1	1.15194	0.00700476	0.517201	51.311	ENSG00000272944	1
ACVR2B-AS1	1.15125	2.0408e-05	0.275108	134.743	ENSG00000229589	1
RP11-550I24.2	1.15092	0.044356	0.559106	36.4738	ENSG00000243176	1
ABLIM1	1.1508	1.25753e-22	0.115263	6449.81	ENSG00000099204	14
KLF4	1.14871	2.53447e-11	0.169374	1528.54	ENSG00000136826	10
ZBTB7B	1.14708	1.09507e-25	0.10719	3377.4	ENSG00000160685	9
FMO4	1.14548	0.00079541	0.365441	90.2448	ENSG00000076258	5
FNDC5	1.14485	0.000212858	0.321434	94.9941	ENSG00000160097	11
ZNF667	1.14445	8.76903e-14	0.150433	745.435	ENSG00000198046	7
LHX8	1.14316	8.18789e-06	0.259055	193.539	ENSG00000162624	10
SCG2	1.142	5.58691e-16	0.138269	1180.12	ENSG00000171951	4
SNN	1.14135	3.36672e-26	0.105797	5672.21	ENSG00000184602	5
PDE7B	1.13961	0.00224332	0.414222	64.9163	ENSG00000171408	9
TRIAP1	1.13839	2.99725e-12	0.15982	3051.41	ENSG00000170855	3
IGF1R	1.13731	9.07147e-34	0.092039	4290.8	ENSG00000140443	9
STPG1	1.13688	6.11122e-17	0.133077	1069.06	ENSG00000001460	13
DNAJB2	1.13615	2.069e-24	0.10926	7283.09	ENSG00000135924	11
LGALS12	1.13544	0.0170622	0.663315	39.2216	ENSG00000133317	10
BCL2L11	1.13366	3.00232e-21	0.117103	2213.46	ENSG00000153094	17
CPEB2	1.13254	2.23868e-06	0.239872	224.671	ENSG00000137449	11
CYP1B1	1.13224	1.15923e-13	0.149592	2984.16	ENSG00000138061	7
PPP1R14C	1.1303	6.52346e-05	0.290944	146.181	ENSG00000198729	4
STON1	1.13019	1.65582e-05	0.267264	340.55	ENSG00000243244	1
C10orf55	1.12872	0.00453901	0.458428	48.641	ENSG00000222047	4
CBX7	1.12869	1.05751e-18	0.125007	1887.82	ENSG00000100307	8
RHPN1-AS1	1.12866	1.01904e-06	0.230725	276.934	ENSG00000254389	2
IL24	1.12809	0.000263892	0.321626	109.76	ENSG00000162892	11
C21orf91	1.12747	2.36066e-17	0.129728	1625	ENSG00000154642	6
ZNF608	1.12708	1.65511e-08	0.197074	951.337	ENSG00000168916	11
LRRC37A9P	1.12698	0.000745991	0.356047	90.7532	ENSG00000266972	1
RASGEF1C	1.1258	0.00421124	0.457661	52.4516	ENSG00000146090	11
LINC00649	1.12334	2.522e-12	0.157253	907.02	ENSG00000237945	3
MYO7A	1.12323	3.62497e-08	0.20181	341.626	ENSG00000137474	15
EMID1	1.12288	2.30344e-10	0.174042	801.2	ENSG00000186998	11
ART5	1.11981	3.7967e-05	0.277457	151.182	ENSG00000167311	9
CYS1	1.11907	0.000104178	0.298255	132.241	ENSG00000205795	4
BSN	1.1172	9.39549e-07	0.226617	275.712	ENSG00000164061	4
TAP1	1.11623	1.97675e-30	0.0955105	18235.2	ENSG00000168394	9
ARIH2OS	1.11611	0.00378831	0.438044	55.864	ENSG00000221883	2
PCDHB16	1.11595	0.00046137	0.334988	95.2226	ENSG00000196963	2
ZMAT3	1.11385	2.04842e-18	0.124847	4084.74	ENSG00000172667	6
EGLN3	1.11268	5.9143e-05	0.285101	217.239	ENSG00000129521	9
GATS	1.11185	2.12707e-11	0.163022	726.293	ENSG00000239521	3
CARF	1.10998	2.50938e-07	0.214006	294.512	ENSG00000138380	13
BCL7A	1.10986	1.0888e-28	0.0979168	3967.88	ENSG00000110987	4
NGFR	1.10824	3.44187e-15	0.137851	2937.66	ENSG00000064300	4
FAM212B	1.10807	6.91052e-27	0.101209	7327.43	ENSG00000197852	8
TNFSF10	1.10742	0.0150948	0.656761	407.799	ENSG00000121858	6
CTD-2184D3.5	1.10675	0.000844907	0.354076	96.2435	ENSG00000259712	1
STK17A	1.10593	3.65087e-07	0.216512	1453.9	ENSG00000164543	5
MAL2	1.10549	4.5453e-06	0.241913	190.93	ENSG00000147676	9
LAT2	1.10092	1.07959e-07	0.205317	250.45	ENSG00000086730	12
CALHM2	1.09925	2.76393e-12	0.15421	498.299	ENSG00000138172	6
RP11-412D9.4	1.09861	0.00179367	0.389214	99.9373	ENSG00000260329	1
KLHDC8B	1.09678	3.40349e-09	0.181534	2018.13	ENSG00000185909	10
CARD6	1.09677	1.44315e-07	0.206418	374.825	ENSG00000132357	9
FBXO22	1.09669	2.88001e-16	0.131297	5125.48	ENSG00000167196	9
LIFR-AS1	1.09578	3.98823e-06	0.238324	196.14	ENSG00000244968	2
PIK3IP1	1.09574	0.00672763	0.478209	55.1925	ENSG00000100100	8
SLC2A14	1.09466	0.00630347	0.473696	78.6798	ENSG00000173262	7
TLE6	1.09385	2.91889e-05	0.266351	154.137	ENSG00000104953	14
PKDCC	1.09327	4.98744e-22	0.110735	2273.88	ENSG00000162878	8
RP11-93B14.6	1.09317	0.00851908	0.515595	47.8897	ENSG00000167046	4
PCDHB8	1.09185	0.00120834	0.36193	78.4775	ENSG00000120322	2
THSD1	1.09116	3.74761e-17	0.126647	1332.08	ENSG00000136114	11
NTSR1	1.09107	0.00047306	0.327872	96.4918	ENSG00000101188	4
SLC35D1	1.09042	8.77202e-11	0.165605	1952.1	ENSG00000116704	6
FAM46A	1.08988	1.00657e-08	0.187867	3482.38	ENSG00000112773	11
CYP1A1	1.08979	3.35341e-05	0.266538	195.527	ENSG00000140465	9
HERC5	1.08679	3.6509e-11	0.161377	2850.35	ENSG00000138646	4
GPR56	1.08676	3.24774e-19	0.118688	1980.72	ENSG00000205336	7
NLRX1	1.08362	2.29015e-14	0.138877	2476.11	ENSG00000160703	11
LGI3	1.08176	0.0017658	0.380958	83.6394	ENSG00000168481	4
ATF3	1.07631	2.98443e-11	0.159242	6039.18	ENSG00000162772	12
DHRS12	1.07556	2.27296e-07	0.206082	239.162	ENSG00000102796	6
FAM101A	1.0745	0.00831795	0.493434	58.9766	ENSG00000178882	9
PPARG	1.07294	7.89567e-07	0.216199	244.353	ENSG00000132170	15
NDRG4	1.07099	3.26221e-12	0.15056	770.211	ENSG00000103034	10
BFSP1	1.06982	8.71551e-05	0.280383	181.081	ENSG00000125864	7
CCNB1IP1	1.06912	5.42692e-15	0.133925	2588.84	ENSG00000100814	13
SULT1A1	1.06776	0.000305524	0.307181	109.013	ENSG00000196502	7
LAMP3	1.06758	3.54951e-12	0.150554	1102.05	ENSG00000078081	3
DEF6	1.0647	0.000502469	0.320916	109.688	ENSG00000023892	9
MT-ND1	1.06449	2.26351e-13	0.142636	35178.1	ENSG00000198888	2
PIDD	1.06441	1.24591e-11	0.154655	7376.15	ENSG00000177595	13
NOV	1.06058	2.22591e-10	0.164069	736.92	ENSG00000136999	4
MCC	1.06035	1.54658e-20	0.111526	1435.38	ENSG00000171444	13
TMCC3	1.05965	1.08767e-06	0.21636	283.205	ENSG00000057704	6
GAREML	1.05827	2.51081e-18	0.11845	1268.7	ENSG00000157833	8
LPXN	1.05688	3.29342e-06	0.227551	338.42	ENSG00000110031	8
ANXA2R	1.05637	1.43845e-06	0.218262	217.392	ENSG00000177721	3
ZSCAN23	1.05482	2.40075e-05	0.251835	174.175	ENSG00000187987	5
CERS6	1.05383	3.12166e-15	0.130772	2487.61	ENSG00000172292	10
NDUFA6-AS1	1.05364	1.37674e-05	0.24469	241.513	ENSG00000237037	5
BTN3A2	1.05352	1.52165e-23	0.103487	2745.89	ENSG00000186470	9
IL34	1.05321	7.83627e-05	0.273261	262.915	ENSG00000157368	6
SOD3	1.0529	6.09392e-10	0.167153	909.371	ENSG00000109610	5
YPEL1	1.05161	8.56175e-14	0.137862	1802.72	ENSG00000100027	10
PER2	1.04911	2.85201e-08	0.186428	924.51	ENSG00000132326	7
TRAF3IP2	1.04838	2.37616e-10	0.162932	1194.56	ENSG00000056972	14
ELAVL2	1.04833	1.2461e-11	0.151461	605.558	ENSG00000107105	10
C15orf62	1.04757	0.000303464	0.302835	127.759	ENSG00000188277	8
ADSSL1	1.0473	1.30436e-09	0.169713	390.146	ENSG00000185100	6
RP11-166P13.3	1.04535	0.00109445	0.341749	105.628	ENSG00000263004	1
IFITM10	1.04322	0.000304567	0.298894	114.504	ENSG00000244242	1
TOB1	1.04268	4.0763e-11	0.154902	1423.59	ENSG00000141232	4
HDAC5	1.03893	7.11713e-23	0.103269	5921.66	ENSG00000108840	11
MOV10L1	1.0371	0.000100274	0.273457	138.467	ENSG00000073146	11
FUCA1	1.03683	9.21013e-16	0.12612	3959.44	ENSG00000179163	11
SLC44A3	1.03659	0.0032497	0.39286	89.9567	ENSG00000143036	12
ECM1	1.03586	1.80853e-27	0.0934421	16854.9	ENSG00000143369	10
CAPS	1.03462	0.000250333	0.293302	121.809	ENSG00000105519	8
DCLK1	1.03402	1.12642e-08	0.178109	611.248	ENSG00000133083	10
PKIA	1.03394	0.00556759	0.428456	71.7394	ENSG00000171033	8
AMZ2P1	1.03243	5.41864e-09	0.174257	536.853	ENSG00000214174	4
HHAT	1.02865	1.12957e-17	0.117509	1963.42	ENSG00000054392	8
IFI27	1.02857	2.80449e-11	0.150807	10662.3	ENSG00000165949	8
XPC	1.0237	1.21094e-19	0.110455	7010.23	ENSG00000154767	10
BLOC1S2	1.02148	1.37018e-13	0.135303	2621.63	ENSG00000196072	7
FAM212A	1.01898	0.000540215	0.310892	168.12	ENSG00000185614	4
CTSO	1.01364	1.69476e-09	0.165118	493.646	ENSG00000256043	2
TM4SF19-AS1	1.01362	0.0142619	0.529328	39.3894	ENSG00000235897	1
KLHDC9	1.01297	0.0188553	0.585017	43.5604	ENSG00000162755	9
TRPV4	1.01183	1.30537e-09	0.16387	451.778	ENSG00000111199	6
CCDC113	1.01004	2.39776e-08	0.178363	432.511	ENSG00000103021	5
C1R	1.00839	3.11481e-14	0.129857	3431.96	ENSG00000159403	11
CTD-3018O17.3	1.00788	7.67329e-06	0.2257	200.494	ENSG00000269834	1
SNHG7	1.00778	6.76667e-12	0.143996	2682.57	ENSG00000233016	2
CTD-2377D24.6	1.00421	1.49931e-05	0.233401	193.005	ENSG00000244649	2
ITIH5	1.00274	6.77576e-12	0.143161	2029.81	ENSG00000123243	10
PTGIR	1.00147	7.11945e-06	0.222534	234.57	ENSG00000160013	4
MAPRE3	1.00048	3.93109e-07	0.19518	430.379	ENSG00000084764	6
C12orf76	1.00002	2.85452e-06	0.213113	421.799	ENSG00000174456	9
BGN	0.999125	7.20882e-18	0.113863	10172.3	ENSG00000182492	11
CRLF1	0.998721	2.06735e-05	0.236818	177.745	ENSG00000006016	6
MMP14	0.998523	1.2004e-15	0.122124	22384.3	ENSG00000157227	8
RP11-326C3.11	0.995307	0.0105261	0.469992	47.582	ENSG00000251661	3
LINC00638	0.994816	5.47324e-06	0.218554	318.397	ENSG00000258701	1
DNM1P35	0.993741	0.00116324	0.327307	105.705	ENSG00000246877	1
LPPR3	0.993168	0.00205916	0.353845	291.154	ENSG00000129951	14
RP11-134L10.1	0.991488	0.00191899	0.343393	92.181	ENSG00000272941	1
NYNRIN	0.989667	4.42725e-10	0.156203	7896.58	ENSG00000205978	5
KCTD21-AS1	0.989455	0.000411635	0.292446	181.626	ENSG00000246174	3
GDNF	0.988237	1.71831e-05	0.231229	392.616	ENSG00000168621	10
CX3CL1	0.986811	2.01333e-09	0.161767	827.473	ENSG00000006210	6
RP11-222A11.1	0.986499	0.000162567	0.268581	169.189	ENSG00000228065	6
KIAA1107	0.985577	0.0105728	0.464875	53.7078	ENSG00000069712	9
RARRES3	0.985424	2.69139e-11	0.14403	2190.1	ENSG00000133321	6
GAS5	0.984809	1.7962e-16	0.116852	3358.27	ENSG00000234741	3
PCDH1	0.983948	0.00715203	0.423342	68.8576	ENSG00000156453	9
LINC00886	0.983007	2.39047e-06	0.206214	374.035	ENSG00000240875	1
MARC1	0.981591	0.00299889	0.362774	94.7587	ENSG00000186205	8
CDIP1	0.981531	1.64385e-15	0.121291	8666.74	ENSG00000089486	12
SDAD1P1	0.980846	0.00731129	0.423876	58.5799	ENSG00000228451	3
RSAD2	0.979727	4.4236e-06	0.212711	1059.97	ENSG00000134321	7
RP11-110G21.1	0.979092	0.000462748	0.290924	166.536	ENSG00000228801	5
LINC00858	0.978739	0.000756289	0.3069	123.881	ENSG00000229404	1
SLC16A4	0.97615	0.00620256	0.407438	73.9038	ENSG00000168679	13
UGT3A2	0.975774	0.0155471	0.512766	46.3537	ENSG00000168671	5
RP5-1024G6.5	0.975203	0.00845055	0.43505	65.3104	ENSG00000226754	1
PCDHB11	0.973479	0.00215652	0.34161	88.9519	ENSG00000197479	4
BTBD19	0.972715	1.4058e-05	0.225035	446.925	ENSG00000222009	4
PER3	0.971298	6.17373e-15	0.121681	2389.1	ENSG00000049246	10
TNFSF9	0.971229	1.31916e-06	0.200247	760.172	ENSG00000125657	3
EPHA2	0.970745	2.60665e-28	0.0861457	27269.7	ENSG00000142627	9
NEURL1B	0.970679	4.2582e-18	0.10887	8442.03	ENSG00000214357	4
SERINC5	0.969745	4.60714e-08	0.174707	536.456	ENSG00000164300	11
RP4-756G23.5	0.969608	0.0100348	0.449648	54.8603	ENSG00000235513	1
TMOD1	0.96887	5.23074e-09	0.162235	477.77	ENSG00000136842	9
PGAP1	0.967941	2.25299e-09	0.158898	1134.97	ENSG00000197121	10
P2RY6	0.966525	0.0119517	0.46506	54.4339	ENSG00000171631	10
TSPAN1	0.966202	0.000406234	0.282448	128.038	ENSG00000117472	5
ING4	0.964551	2.09721e-10	0.147749	2073.91	ENSG00000111653	15
PABPC1P4	0.963891	2.99315e-06	0.205457	321.687	ENSG00000255642	1
CPE	0.963135	8.5462e-14	0.126153	3085.89	ENSG00000109472	9
DNAJC4	0.963025	4.34668e-13	0.130447	2614.47	ENSG00000110011	9
ZNF79	0.962123	2.26555e-09	0.15796	1186.96	ENSG00000196152	6
NDRG1	0.961843	2.50365e-11	0.141136	2267	ENSG00000104419	10
TEX9	0.961718	0.000246121	0.270263	167.096	ENSG00000151575	10
THRB	0.96094	7.90419e-15	0.120249	1551.15	ENSG00000151090	13
AQP1	0.960238	0.0185209	0.535629	46.0447	ENSG00000240583	6
SEPT3	0.959979	2.77877e-10	0.149337	786.307	ENSG00000100167	15
TRIM9	0.956965	2.96356e-06	0.203373	308.2	ENSG00000100505	9
PTGIS	0.956754	0.000851944	0.299942	114.324	ENSG00000124212	5
ADCY1	0.955991	5.76615e-11	0.142645	865.829	ENSG00000164742	10
AP000688.8	0.955388	5.36767e-08	0.172901	413.595	ENSG00000231106	2
TBC1D8	0.953494	9.4445e-14	0.124932	1395.68	ENSG00000204634	8
CAMK2B	0.953359	2.16552e-07	0.181448	343.464	ENSG00000058404	15
JAG1	0.953179	2.69139e-11	0.140166	2788.76	ENSG00000101384	7
NINJ1	0.953001	3.92553e-18	0.107307	8810.49	ENSG00000131669	5
RP11-539L10.3	0.95239	0.00288237	0.347615	89.5528	ENSG00000251580	1
PIPOX	0.952236	0.00980413	0.43627	67.1283	ENSG00000179761	7
MYOM3	0.952033	3.26986e-05	0.230729	198.508	ENSG00000142661	14
RASL10A	0.951547	0.00531119	0.390422	122.584	ENSG00000100276	9
RBM26-AS1	0.94966	8.6572e-05	0.245736	189.784	ENSG00000227354	2
CROT	0.949628	2.16072e-06	0.199052	679.524	ENSG00000005469	7
CHRM2	0.949096	8.47725e-07	0.190466	449.328	ENSG00000181072	7
APOLD1	0.94793	4.56621e-07	0.185559	611.214	ENSG00000178878	8
PRICKLE2	0.947891	1.22284e-15	0.116189	1461.26	ENSG00000163637	7
PANK1	0.947708	1.71001e-10	0.145232	958.515	ENSG00000152782	12
PTPRH	0.946205	7.25316e-10	0.150616	844.523	ENSG00000080031	5
MVB12B	0.945936	7.11968e-12	0.134703	2105.55	ENSG00000196814	10
ZNF488	0.94574	5.88205e-10	0.149798	2264.19	ENSG00000165388	8
MMP2	0.943776	6.18734e-16	0.114139	32128.6	ENSG00000087245	8
DOCK3	0.943221	1.63372e-06	0.194314	439.42	ENSG00000088538	12
HPSE	0.942227	1.53724e-14	0.119687	2894.62	ENSG00000173083	10
ACVR2B	0.941544	8.21497e-13	0.128395	1682.13	ENSG00000114739	9
MMP16	0.93982	6.49788e-16	0.11374	2299.5	ENSG00000156103	11
TMEM116	0.938824	1.78282e-05	0.218103	389.183	ENSG00000198270	8
USP18	0.938697	3.47807e-08	0.16599	2078.18	ENSG00000184979	9
SRCIN1	0.938692	1.59069e-05	0.217896	298.059	ENSG00000017373	11
IFITM1	0.937871	0.0033413	0.362034	3537.1	ENSG00000185885	11
NOTCH3	0.937817	6.45791e-14	0.122416	4709.35	ENSG00000074181	4
GRASP	0.937755	1.91364e-07	0.177492	402.724	ENSG00000161835	6
EDA2R	0.936869	2.40628e-18	0.104696	2143.98	ENSG00000131080	10
IL1B	0.933529	2.62215e-06	0.19693	730.571	ENSG00000125538	7
ANXA10	0.932925	4.59416e-05	0.230898	258.395	ENSG00000109511	6
RDM1	0.932846	2.39026e-06	0.196309	335.279	ENSG00000187456	9
MT-ND5	0.930576	8.3122e-11	0.140548	70175	ENSG00000198786	2
TMEM68	0.930391	6.99293e-06	0.205588	1129.06	ENSG00000167904	10
TAPBPL	0.92981	6.25962e-09	0.156897	1101.18	ENSG00000139192	7
FERMT3	0.929628	3.56838e-07	0.180141	474.547	ENSG00000149781	8
PTN	0.926588	3.47168e-13	0.124418	2070.02	ENSG00000105894	7
CTB-25B13.12	0.925912	1.24205e-08	0.159321	502.503	ENSG00000267317	1
ERMP1	0.925818	2.27467e-05	0.219114	340.961	ENSG00000099219	9
TKT	0.925614	2.7618e-22	0.0933537	66603.1	ENSG00000163931	11
PVRL1	0.92553	2.62117e-22	0.0930858	5025.11	ENSG00000110400	6
SEMA3A	0.923902	3.66695e-08	0.164964	1470.97	ENSG00000075213	6
IGBP1	0.923549	9.51437e-13	0.126479	4161.48	ENSG00000089289	11
SLC2A11	0.920892	0.000132351	0.24513	242.269	ENSG00000133460	15
MT-ND4	0.920797	1.26139e-10	0.140453	164725	ENSG00000198886	2
VAT1L	0.919996	1.11259e-14	0.116148	3678.39	ENSG00000171724	2
CABYR	0.919119	1.07175e-07	0.170453	894.59	ENSG00000154040	16
ISYNA1	0.918921	2.60104e-10	0.142634	5469.96	ENSG00000105655	14
RP11-706O15.3	0.918288	1.46713e-11	0.132297	2006.83	ENSG00000234449	2
SPTB	0.918051	0.000550087	0.274524	152.045	ENSG00000070182	13
RP11-1017G21.5	0.917954	0.00453546	0.357372	117.573	ENSG00000271780	1
CTD-2269F5.1	0.917512	8.31635e-06	0.204806	264.653	ENSG00000250320	1
RPS6KA5	0.917186	1.14803e-07	0.170749	1034.85	ENSG00000100784	5
REEP2	0.916502	1.52942e-19	0.098979	4778.88	ENSG00000132563	11
TLE2	0.916354	7.32375e-10	0.146034	1277.91	ENSG00000065717	10
GRTP1	0.915634	0.0144711	0.458459	51.7524	ENSG00000139835	9
RHEBL1	0.914082	2.49172e-12	0.127429	982.517	ENSG00000167550	6
MT-CO2	0.913397	3.88561e-13	0.123494	112930	ENSG00000198712	1
PLCG2	0.912495	1.33051e-06	0.186607	338.066	ENSG00000197943	5
ANKRD33B	0.912368	0.000484427	0.271822	714.477	ENSG00000164236	7
CDK18	0.91102	2.18392e-15	0.112186	4267.82	ENSG00000117266	11
SCNN1A	0.910891	4.16797e-06	0.196085	365.957	ENSG00000111319	8
SHANK3	0.910474	1.24643e-08	0.156599	1943.6	ENSG00000251322	3
ASCC3	0.905903	1.29638e-10	0.138136	9106.73	ENSG00000112249	9
FAHD2CP	0.905369	2.36975e-05	0.214415	271.486	ENSG00000231584	4
CTD-2574D22.2	0.904771	1.58086e-05	0.209461	267.565	ENSG00000247735	2
DDR1	0.904137	4.87439e-22	0.0914293	15630.7	ENSG00000204580	7
AC007362.1	0.902994	0.0164727	0.467562	53.1918	ENSG00000180672	4
SECTM1	0.902541	3.88824e-13	0.121163	1463.63	ENSG00000141574	3
ZFYVE1	0.898971	3.05674e-20	0.0959687	4293.58	ENSG00000165861	9
SAMD14	0.896875	9.13952e-13	0.122508	1450.68	ENSG00000167100	10
PLTP	0.895671	0.00104556	0.287857	132.864	ENSG00000100979	10
SLC2A3	0.894885	6.15994e-17	0.104404	2639.7	ENSG00000059804	11
CENPP	0.894577	4.60172e-16	0.106927	1892.42	ENSG00000188312	9
CDK20	0.894563	3.66009e-10	0.139469	1071.74	ENSG00000156345	13
MT-CO1	0.894444	5.26223e-14	0.116154	268835	ENSG00000198804	2
PPM1D	0.89406	7.72404e-15	0.111917	3389.81	ENSG00000170836	7
ATP6AP1L	0.89383	0.00103943	0.286066	172.379	ENSG00000205464	7
RP11-634B7.4	0.893785	0.0191995	0.482654	53.4107	ENSG00000235749	2
RAB11FIP4	0.893413	1.16535e-08	0.153113	810.99	ENSG00000131242	11
RASD2	0.892938	3.90079e-10	0.139441	735.379	ENSG00000100302	6
SLC25A21-AS1	0.892394	0.010468	0.404447	66.2921	ENSG00000258708	1
PLCXD2	0.891797	0.0002469	0.248586	180.892	ENSG00000240891	2
KIAA1462	0.891781	8.59514e-16	0.107836	2957.67	ENSG00000165757	8
TRAF1	0.89071	2.99398e-06	0.188491	609.395	ENSG00000056558	6
TEF	0.888113	2.52842e-18	0.0992204	3005.94	ENSG00000167074	10
CCDC71L	0.887238	7.49588e-06	0.196958	433.921	ENSG00000253276	1
FAM71E1	0.885782	0.00408971	0.339134	91.2238	ENSG00000142530	6
BTBD11	0.885103	0.00220716	0.309728	119.627	ENSG00000151136	10
GAMT	0.884348	7.53522e-13	0.120306	4708.11	ENSG00000130005	7
RFX3	0.884154	2.9842e-09	0.1457	692.368	ENSG00000080298	11
ATP8A2	0.883234	0.000300787	0.250145	183.125	ENSG00000132932	12
DFNB31	0.882853	1.92461e-10	0.135597	1214.62	ENSG00000095397	9
PCYOX1L	0.882779	6.74433e-21	0.0919549	3951.8	ENSG00000145882	6
EBF1	0.882725	6.15709e-05	0.220021	333.623	ENSG00000164330	12
GAS7	0.882631	4.95105e-23	0.0872396	6807.83	ENSG00000007237	14
P4HA3	0.881131	3.07867e-06	0.186584	333.826	ENSG00000149380	7
RP11-195F19.9	0.880826	0.00169435	0.297729	240.924	ENSG00000230074	1
RUSC2	0.880716	2.63239e-19	0.0956844	5395.56	ENSG00000198853	7
MFI2-AS1	0.880551	0.00101906	0.281344	155.923	ENSG00000228109	1
MAP3K14-AS1	0.880364	0.000305401	0.248259	162.687	ENSG00000267278	1
F11R	0.88014	1.79893e-15	0.107816	5234.17	ENSG00000158769	13
RP5-1021I20.1	0.879027	0.0153123	0.440791	66.3988	ENSG00000259065	1
NFATC4	0.878991	3.85849e-21	0.0908584	7101.3	ENSG00000100968	9
LINC00634	0.878421	0.0199283	0.479092	46.7409	ENSG00000205704	5
SLC2A1-AS1	0.877259	0.00633366	0.357126	90.6607	ENSG00000227533	1
HAS3	0.876761	8.47725e-07	0.17508	538.792	ENSG00000103044	6
SYNE3	0.876625	1.24579e-15	0.106597	2307.15	ENSG00000176438	8
TCN2	0.875358	4.84897e-11	0.129645	858.909	ENSG00000185339	4
AC117395.1	0.873933	0.000850718	0.272443	168.376	ENSG00000268175	1
GPR137C	0.873226	9.32132e-08	0.16095	1146.09	ENSG00000180998	7
FBXO44	0.872523	4.8516e-11	0.129453	1677.77	ENSG00000132879	9
MT-ND4L	0.871478	1.0807e-10	0.133342	19874.3	ENSG00000212907	2
GPSM3	0.871255	2.9031e-12	0.120974	1707.73	ENSG00000213654	5
THBS4	0.865399	0.000444757	0.253201	291.024	ENSG00000113296	10
NRXN2	0.865245	1.1125e-08	0.147948	1521.17	ENSG00000110076	14
MMP11	0.864663	1.46177e-12	0.118985	1493.13	ENSG00000099953	5
PRKG1-AS1	0.864283	0.010468	0.388927	65.6243	ENSG00000236671	3
TOLLIP-AS1	0.864047	0.0017816	0.292517	114.761	ENSG00000255153	1
C19orf82	0.863924	6.86411e-07	0.170994	679.778	ENSG00000267106	1
PCMTD1	0.863772	9.85023e-07	0.173775	746.045	ENSG00000168300	9
DUSP16	0.863208	6.78666e-13	0.117074	2297.54	ENSG00000111266	4
CSDC2	0.862865	2.70647e-06	0.181402	500.628	ENSG00000172346	10
FOXO1	0.862485	8.92258e-05	0.221344	337.889	ENSG00000150907	6
OSBPL3	0.861173	3.34744e-17	0.0995496	4578.3	ENSG00000070882	8
POLH	0.861124	2.09463e-19	0.0932435	5513.88	ENSG00000170734	7
TMEM63B	0.861047	1.63101e-14	0.109315	5120.37	ENSG00000137216	14
THBS2	0.860509	0.000444582	0.24972	244.138	ENSG00000186340	10
SNED1	0.86013	1.4473e-05	0.198324	1253.76	ENSG00000162804	9
ADAMTS13	0.859336	0.000218564	0.23577	401.652	ENSG00000160323	14
APOL3	0.858507	1.49423e-09	0.139025	849.444	ENSG00000128284	15
DMPK	0.858075	1.70184e-07	0.16117	2935.45	ENSG00000104936	13
STK19	0.857592	6.18207e-10	0.135678	890.461	ENSG00000204344	10
PTP4A3	0.857452	0.00740101	0.362165	106.425	ENSG00000184489	7
SUV420H2	0.856717	8.10803e-09	0.145149	1269.53	ENSG00000133247	9
RP11-166B2.1	0.856444	0.0361059	0.634439	45.6304	ENSG00000234719	4
NRIP1	0.856304	1.69001e-12	0.118356	4192.51	ENSG00000180530	5
AQP11	0.85584	0.00181922	0.29194	251.337	ENSG00000178301	3
RP11-318M2.2	0.855833	0.00843932	0.366274	111.441	ENSG00000247081	3
MT-TL1	0.855713	0.0169746	0.436865	101.332	ENSG00000209082	1
HS1BP3	0.85383	5.03916e-08	0.15324	2175.61	ENSG00000118960	8
TNFRSF10B	0.853368	3.69899e-19	0.0931962	13817.7	ENSG00000120889	8
ZNF610	0.851569	0.000913564	0.264869	300.757	ENSG00000167554	10
PPP1R3C	0.850635	3.46386e-06	0.181274	2306.19	ENSG00000119938	8
BTN3A1	0.850531	8.17163e-14	0.110676	2411.21	ENSG00000026950	12
GPR37	0.850372	1.30774e-08	0.146394	583.129	ENSG00000170775	2
ZNF385A	0.850089	2.00749e-18	0.0947057	5115.84	ENSG00000161642	13
PLXNC1	0.84967	3.98773e-08	0.151175	658.947	ENSG00000136040	4
USP2	0.849369	5.10932e-06	0.184394	357.068	ENSG00000036672	11
SOX11	0.848396	7.13936e-08	0.154244	4026.81	ENSG00000176887	5
CASP10	0.847505	0.00236853	0.298507	142.683	ENSG00000003400	10
DLG4	0.847416	1.70832e-13	0.111951	2408.7	ENSG00000132535	14
BST2	0.846102	7.72243e-06	0.188923	6152.85	ENSG00000130303	8
CCNG2	0.84579	7.23184e-06	0.184586	2140.59	ENSG00000138764	9
NEURL2	0.845669	0.00159552	0.283	144.676	ENSG00000124257	6
RP11-57A19.2	0.84562	1.04451e-05	0.18905	353.557	ENSG00000246465	1
ARID3A	0.844235	1.50269e-07	0.157408	1834.19	ENSG00000116017	6
SHD	0.84351	0.00826774	0.357562	87.8351	ENSG00000105251	6
AKAP6	0.842694	0.000660093	0.253235	179.026	ENSG00000151320	6
MLC1	0.842226	0.00942932	0.366767	103.7	ENSG00000100427	11
RN7SK	0.840834	0.00452482	0.326095	308.336	ENSG00000202198	1
LCP1	0.840518	0.000268639	0.234602	451.856	ENSG00000136167	9
CALCOCO1	0.839712	1.99421e-18	0.0936101	6123.55	ENSG00000012822	11
RP11-95P2.1	0.839214	0.000511168	0.246132	219.172	ENSG00000262468	1
HR	0.839107	7.00701e-06	0.184145	606.161	ENSG00000168453	10
TNFAIP8	0.83884	1.18292e-07	0.154829	909.448	ENSG00000145779	7
NRP2	0.838245	1.15811e-11	0.119646	1378.73	ENSG00000118257	12
XXbac-BPG181B23.7	0.837867	0.000823155	0.258847	179.244	ENSG00000272221	1
BACE1	0.837263	9.70585e-14	0.10963	4635.83	ENSG00000186318	12
COL4A5	0.836835	3.87402e-11	0.123753	18886.1	ENSG00000188153	8
FRS3	0.83594	1.86218e-05	0.193643	682.519	ENSG00000137218	6
PDE7A	0.835698	1.06587e-11	0.119568	2238.41	ENSG00000205268	6
SEMA3B	0.835628	2.80466e-09	0.13819	12250.8	ENSG00000012171	13
TCP11L1	0.834919	8.54228e-16	0.100967	3146.62	ENSG00000176148	11
FAM214B	0.833564	8.05439e-14	0.108617	2170.86	ENSG00000005238	15
ZNF862	0.833515	8.76521e-07	0.166261	511.927	ENSG00000106479	6
LMTK3	0.833289	0.00044775	0.243065	232.166	ENSG00000142235	4
MKNK2	0.83298	3.67941e-13	0.111884	15040	ENSG00000099875	10
DNAH10OS	0.829637	0.000266728	0.230645	198.424	ENSG00000250091	2
PRKAB2	0.829278	4.34195e-06	0.177789	1785.93	ENSG00000131791	6
CTD-2366F13.1	0.827821	0.00295217	0.295344	251.511	ENSG00000247796	2
GPM6A	0.827784	0.00379371	0.308813	131.205	ENSG00000150625	12
TRIM3	0.827576	1.01885e-09	0.132606	2817.27	ENSG00000110171	14
LINC00574	0.827576	0.0231575	0.46028	47.8757	ENSG00000231690	2
LINC00847	0.826964	0.00257507	0.289517	230.546	ENSG00000245060	2
TNFRSF10C	0.824369	0.0206293	0.437948	53.129	ENSG00000173535	9
VANGL2	0.824108	1.31864e-18	0.0912809	6151.58	ENSG00000162738	5
TMC6	0.824106	1.60411e-07	0.153758	1212.43	ENSG00000141524	11
hsa-mir-6723	0.824038	1.88286e-05	0.191296	726.86	ENSG00000237973	1
JAK3	0.82251	0.000415001	0.237294	174.611	ENSG00000105639	14
ZNF563	0.821946	0.00265209	0.291099	192.468	ENSG00000188868	9
SERPING1	0.821829	2.89861e-05	0.195039	310.911	ENSG00000149131	11
RPL23AP82	0.82129	1.91042e-08	0.142512	1321.2	ENSG00000184319	11
MT-ND3	0.820663	9.11742e-06	0.183856	17913.2	ENSG00000198840	2
CTD-2521M24.9	0.82008	0.000212545	0.223898	319.639	ENSG00000269640	1
RP11-112L6.4	0.818977	0.00269193	0.289545	138.303	ENSG00000231742	1
HOXC-AS1	0.817761	0.00115852	0.26084	139.188	ENSG00000250451	1
C7orf13	0.816931	0.000981234	0.254335	284.393	ENSG00000244291	1
AK1	0.816681	7.60352e-06	0.180416	1186.37	ENSG00000106992	13
ADRB2	0.815735	0.0256141	0.491445	754.346	ENSG00000169252	4
SMIM14	0.814907	6.50854e-14	0.10567	4479.67	ENSG00000163683	7
SFT2D3	0.814824	0.000265785	0.225824	697.908	ENSG00000173349	4
RP11-315O6.1	0.812773	0.0256812	0.463336	52.6689	ENSG00000255337	1
MED15P4	0.812333	0.000101739	0.208275	241.423	ENSG00000224679	1
ST3GAL3	0.811985	9.06804e-15	0.101934	2463.94	ENSG00000126091	15
SFMBT2	0.810757	1.09342e-07	0.149175	714.047	ENSG00000198879	7
TMEM52	0.810518	1.31247e-05	0.183695	367.791	ENSG00000178821	8
C10orf25	0.809357	0.000435724	0.234753	232.912	ENSG00000165511	4
RP11-290F20.1	0.808885	0.000384564	0.230813	256.752	ENSG00000203999	4
RP5-886K2.3	0.808599	0.00285568	0.288286	197.24	ENSG00000236810	1
FBLN7	0.808228	1.27544e-13	0.106156	3327.63	ENSG00000144152	8
KPNA1	0.807514	5.63022e-11	0.120466	8689.09	ENSG00000114030	8
RP11-558F24.4	0.80693	0.000225482	0.221098	407.892	ENSG00000231789	2
SLC12A6	0.806535	7.12926e-12	0.114665	2453.01	ENSG00000140199	7
LGALS3	0.806261	5.97867e-19	0.0883955	7699.24	ENSG00000131981	11
ALDH1L1	0.805155	9.41828e-08	0.147798	800.015	ENSG00000144908	9
C4A	0.80499	0.0164594	0.394268	119.607	ENSG00000244731	3
C1orf85	0.804472	7.01241e-17	0.093783	3298.9	ENSG00000198715	7
LYL1	0.803963	0.000192122	0.217311	299.499	ENSG00000104903	4
RP11-6N17.4	0.803635	1.44007e-05	0.182039	384.15	ENSG00000264920	1
PLD6	0.802975	4.0642e-06	0.171689	459.434	ENSG00000179598	5
AFF2	0.801819	0.00340471	0.29363	139.08	ENSG00000155966	9
BMP7	0.801599	5.64717e-05	0.197952	552.727	ENSG00000101144	8
RP11-505E24.2	0.801252	0.022428	0.433801	66.0733	ENSG00000259755	1
PSG5	0.800516	0.00219873	0.272324	146.006	ENSG00000204941	9
MORC4	0.80006	3.12776e-09	0.131507	1523.77	ENSG00000133131	10
TMEM59L	0.799749	8.91256e-07	0.159251	760.127	ENSG00000105696	4
SERTAD2	0.799462	4.59825e-15	0.0993286	4244.69	ENSG00000179833	4
LINC00936	0.799376	0.00404398	0.299026	204.148	ENSG00000271614	1
GSN	0.798996	2.16659e-16	0.0948675	13835.3	ENSG00000148180	12
RP11-706O15.1	0.798952	7.05763e-09	0.134615	1346.35	ENSG00000205664	6
RP11-218M22.1	0.797909	0.00298035	0.285016	155.115	ENSG00000177406	4
RP11-799D4.4	0.797698	0.00440487	0.301327	125.092	ENSG00000266947	1
CCDC90B	0.797276	1.70411e-06	0.163426	2331.9	ENSG00000137500	5
CTSF	0.796011	7.13075e-14	0.10336	2008.93	ENSG00000174080	6
C1QTNF1-AS1	0.794682	0.0153711	0.380259	71.7313	ENSG00000265096	1
CPAMD8	0.793667	0.0034255	0.289167	129.968	ENSG00000160111	8
RIT1	0.791544	7.46289e-11	0.118511	3458.87	ENSG00000143622	6
IKBIP	0.790585	5.33705e-06	0.171273	3312.33	ENSG00000166130	10
OSGIN1	0.790512	8.89584e-09	0.134074	886.464	ENSG00000140961	8
RP11-326I11.3	0.790391	0.000202456	0.214149	258.1	ENSG00000271646	1
YPEL5	0.789516	3.6921e-10	0.122696	3146.61	ENSG00000119801	8
WAS	0.787773	0.0139097	0.365477	77.0168	ENSG00000015285	6
CMAHP	0.787718	0.0166031	0.389577	71.5252	ENSG00000168405	10
ZNF219	0.786989	0.0272554	0.531679	5759.24	ENSG00000165804	11
CCDC3	0.78537	1.22083e-06	0.158345	898.373	ENSG00000151468	9
NUDT7	0.785158	0.00252489	0.271038	150.437	ENSG00000140876	7
ZBTB46	0.784956	4.35112e-06	0.169053	2739.66	ENSG00000130584	6
C14orf132	0.784861	1.45808e-14	0.099402	13561.1	ENSG00000227051	4
PCDHB2	0.782884	0.00157419	0.256949	303.599	ENSG00000112852	4
TMC7	0.781661	0.00170654	0.258436	215.199	ENSG00000170537	8
S100A4	0.781269	0.000144726	0.204529	277.049	ENSG00000196154	7
NYAP1	0.780943	3.33974e-05	0.185378	378.664	ENSG00000166924	4
C1QTNF1	0.780165	4.73277e-05	0.190008	373.182	ENSG00000173918	10
MORN4	0.779123	0.000167925	0.207188	673.247	ENSG00000171160	13
LINC00341	0.777741	1.29412e-06	0.157298	656.781	ENSG00000229645	4
BZRAP1-AS1	0.777667	0.0358898	0.506668	45.9402	ENSG00000265148	1
APOBEC3G	0.77668	2.21994e-13	0.102927	3211.32	ENSG00000239713	3
MOV10	0.776538	2.84549e-17	0.0892768	16364.8	ENSG00000155363	14
AGAP2	0.776443	0.000464987	0.224497	242.542	ENSG00000135439	7
CTD-2538C1.2	0.77642	0.00901745	0.325846	99.8678	ENSG00000267475	1
LINC00910	0.776273	0.00531119	0.299993	117.563	ENSG00000188825	9
C1orf213	0.776205	0.00451699	0.290109	126.953	ENSG00000249087	3
TAPSAR1	0.775914	7.72992e-08	0.140071	719.832	ENSG00000204261	4
CABLES2	0.775256	3.79054e-12	0.108713	7048.45	ENSG00000149679	7
ITPKC	0.77428	6.98091e-10	0.122401	1238.51	ENSG00000086544	2
RP11-706O15.7	0.773948	0.000565908	0.226414	222.228	ENSG00000205662	2
TMCC1-AS1	0.773833	0.0304929	0.462444	54.3864	ENSG00000271270	1
LINC00526	0.772378	0.00836877	0.318324	116.723	ENSG00000264575	1
PNMAL1	0.772374	1.81443e-05	0.177478	625.434	ENSG00000182013	13
TMEM107	0.770838	3.92968e-08	0.136396	1102.19	ENSG00000179029	10
RP1-239B22.5	0.769386	0.000508568	0.22397	308.59	ENSG00000260196	1
CTD-3064M3.3	0.768885	0.0186014	0.381516	78.2914	ENSG00000261655	1
CTD-2267D19.3	0.768096	1.5479e-06	0.156126	708.121	ENSG00000266208	1
AC009948.5	0.765236	1.48901e-05	0.174175	364.314	ENSG00000223960	2
MDK	0.76477	3.4026e-16	0.0914588	64086.3	ENSG00000110492	11
HDAC9	0.764394	0.00134155	0.244645	493.197	ENSG00000048052	17
CBLB	0.763761	1.44019e-07	0.141302	1232.49	ENSG00000114423	14
DHRS7	0.763654	8.91639e-07	0.151814	1326.61	ENSG00000100612	9
KCTD1	0.763395	8.60944e-09	0.128676	2227.5	ENSG00000134504	8
C16orf45	0.763388	5.65897e-12	0.107553	2913.23	ENSG00000166780	6
FAM98C	0.760738	9.7339e-05	0.193848	482.544	ENSG00000130244	8
ADAMTS15	0.760709	1.48928e-14	0.0962107	5846.12	ENSG00000166106	2
HIC1	0.760332	0.041915	0.566792	466.284	ENSG00000177374	8
RP11-160O5.1	0.760322	0.00712773	0.307912	121.37	ENSG00000263470	1
LBX2-AS1	0.75983	2.1304e-05	0.176376	406.466	ENSG00000257702	3
RAPGEF3	0.759015	0.000803521	0.22878	209.414	ENSG00000079337	11
ABCG4	0.758642	0.00912861	0.32153	97.2488	ENSG00000172350	5
DPP7	0.758482	5.38512e-07	0.147278	1183.04	ENSG00000176978	9
PDCD4-AS1	0.758453	0.000157975	0.200131	281.834	ENSG00000203497	2
PMEL	0.758348	0.000208214	0.204339	264.849	ENSG00000185664	10
IL22RA1	0.757893	7.41469e-05	0.189595	434.091	ENSG00000142677	3
THSD4	0.757771	9.74716e-12	0.108045	3397.57	ENSG00000187720	10
HSD17B8	0.757041	3.51394e-05	0.180487	362.797	ENSG00000204228	3
KANSL1-AS1	0.756502	0.0276712	0.425386	61.8904	ENSG00000214401	4
CRY2	0.756136	8.78795e-10	0.119814	1771.61	ENSG00000121671	7
ZNF425	0.755435	0.00130418	0.240649	217.441	ENSG00000204947	4
BAX	0.755405	5.61266e-13	0.102557	12270.6	ENSG00000087088	15
AC015849.16	0.755232	0.0166075	0.359993	76.3496	ENSG00000266999	1
MT-ND2	0.755068	9.00337e-07	0.150917	32993.3	ENSG00000198763	3
RP11-543P15.1	0.754339	0.00137767	0.241559	190.134	ENSG00000227081	4
PHF1	0.75417	2.59017e-14	0.0962305	4895.72	ENSG00000112511	13
PER1	0.753005	2.58874e-12	0.104727	2601.46	ENSG00000179094	9
ZBED5-AS1	0.752452	1.83208e-06	0.154062	558.938	ENSG00000247271	2
CTD-2037K23.2	0.75187	4.3801e-05	0.181556	348.178	ENSG00000245556	2
BLCAP	0.751827	2.26898e-10	0.115784	10025.3	ENSG00000166619	8
FOXO6	0.751712	8.41018e-07	0.148728	1724.36	ENSG00000204060	4
LMBR1L	0.751698	8.88375e-08	0.136381	2161.96	ENSG00000139636	11
PTEN	0.751301	1.7198e-06	0.153617	4111.46	ENSG00000171862	5
PGPEP1	0.751094	2.01168e-13	0.0992835	4006.56	ENSG00000130517	9
NT5E	0.750566	6.67962e-09	0.126201	4331.53	ENSG00000135318	7
PBXIP1	0.750417	5.15743e-15	0.0935205	12401.1	ENSG00000163346	12
SLC25A18	0.749128	0.00837881	0.311103	164.62	ENSG00000182902	9
CNFN	0.748782	0.00250785	0.256216	223.513	ENSG00000105427	5
LRRN4CL	0.748304	0.00313293	0.264961	464.5	ENSG00000177363	4
GLTSCR2	0.74818	5.75694e-08	0.136381	9625.53	ENSG00000105373	14
WNT9A	0.748069	2.15709e-05	0.172596	521.838	ENSG00000143816	7
AMIGO1	0.747753	9.7977e-08	0.13647	1326.23	ENSG00000181754	6
ADAM21	0.747673	0.0178236	0.361562	81.7357	ENSG00000139985	5
ZNF337	0.747402	2.15691e-05	0.173423	667.647	ENSG00000130684	9
C1orf54	0.747173	0.0418617	0.511997	43.3059	ENSG00000118292	4
BAIAP3	0.747095	0.0254056	0.403535	64.8126	ENSG00000007516	9
PRKAB1	0.746084	3.00052e-09	0.122143	3621.44	ENSG00000111725	6
PSKH1	0.746077	8.35524e-08	0.13658	5577.18	ENSG00000159792	5
RPL23AP7	0.745644	5.57401e-06	0.159862	508.697	ENSG00000240356	2
DIRAS1	0.745641	3.79076e-05	0.178906	419.125	ENSG00000176490	4
THBD	0.745148	0.0239361	0.394724	90.9197	ENSG00000178726	6
C20orf112	0.744789	2.3195e-10	0.11556	6952.47	ENSG00000197183	8
DNAJC18	0.744138	1.15156e-08	0.126793	3108.48	ENSG00000170464	5
GCHFR	0.74364	3.00797e-06	0.156369	1264.92	ENSG00000137880	4
LOXL3	0.742624	2.2789e-08	0.128996	1660.67	ENSG00000115318	7
MXI1	0.742504	1.46768e-06	0.150209	778.646	ENSG00000119950	16
LAMC1	0.739162	7.23578e-19	0.0812692	45642.7	ENSG00000135862	5
TPCN1	0.738922	2.4037e-14	0.0941111	3863.02	ENSG00000186815	8
CAMK1D	0.738522	7.71571e-08	0.133539	746.845	ENSG00000183049	8
OLFML2B	0.737726	5.36086e-10	0.114345	2075.32	ENSG00000162745	6
C16orf87	0.73767	4.68582e-07	0.143092	1304.67	ENSG00000155330	5
TMEM134	0.73758	6.43954e-08	0.132792	2134.37	ENSG00000172663	4
SPRY1	0.736476	0.0250801	0.394081	97.6795	ENSG00000164056	6
FAM60A	0.73621	3.76182e-09	0.121392	3182.25	ENSG00000139146	9
SESN1	0.735956	9.8106e-09	0.124397	1908.95	ENSG00000080546	9
MYLK	0.735928	1.86291e-12	0.101671	28062.5	ENSG00000065534	14
SPATA6	0.735581	0.00131251	0.232003	195.765	ENSG00000132122	7
LAMA3	0.735425	2.15349e-08	0.127365	1964.45	ENSG00000053747	11
ABCG2	0.735073	2.81413e-07	0.13903	809.65	ENSG00000118777	6
HIST1H2BJ	0.733188	0.000135606	0.190649	322.308	ENSG00000124635	7
C12orf5	0.733073	7.72243e-06	0.160559	1659.92	ENSG00000078237	4
PLEKHA6	0.732899	4.79128e-07	0.141642	989.347	ENSG00000143850	8
TRAF4	0.732616	7.86309e-14	0.0956279	10635.1	ENSG00000076604	10
PDZD4	0.73157	3.59377e-07	0.138988	2818.21	ENSG00000067840	8
COL9A3	0.731349	0.000776733	0.219675	934.079	ENSG00000092758	11
PLAGL2	0.730768	1.57705e-11	0.105397	10737.6	ENSG00000126003	6
NT5M	0.7306	0.00187978	0.242468	189.902	ENSG00000205309	9
HMOX1	0.729529	1.67621e-08	0.124494	1884.38	ENSG00000100292	12
HOXC-AS2	0.729264	0.0121885	0.319208	106.638	ENSG00000250133	2
ICAM2	0.729177	0.00350448	0.260495	157.466	ENSG00000108622	6
TRIM35	0.72877	8.94981e-09	0.122808	1310.29	ENSG00000104228	8
FGGY	0.728343	5.49886e-05	0.178013	530.018	ENSG00000172456	12
ANKDD1A	0.727944	1.67963e-05	0.166081	424.789	ENSG00000166839	12
CABP7	0.727069	0.000139402	0.189544	344.772	ENSG00000100314	3
MTND2P28	0.726757	0.000480509	0.208966	947.487	ENSG00000225630	1
PLLP	0.726367	0.000872206	0.220597	400.197	ENSG00000102934	5
MESP1	0.72634	0.0170496	0.351137	172.333	ENSG00000166823	5
TNRC6C-AS1	0.72572	0.0357683	0.442089	60.182	ENSG00000204282	3
F8	0.725644	0.00140376	0.229275	338.299	ENSG00000185010	9
LINC00883	0.725238	3.96062e-05	0.173476	626.734	ENSG00000243701	1
SCARB2	0.724893	2.55812e-12	0.100984	12357.3	ENSG00000138760	4
SLC48A1	0.724104	6.3183e-08	0.128849	1741.33	ENSG00000211584	9
FAM84A	0.723972	0.0118527	0.314365	108.307	ENSG00000162981	12
ADIRF-AS1	0.723961	7.58397e-05	0.180464	431.738	ENSG00000272734	1
DENND6B	0.721931	0.000651452	0.213046	307.52	ENSG00000205593	7
CYP26B1	0.7218	0.0170024	0.346262	159.35	ENSG00000003137	4
JARID2	0.720735	3.16556e-11	0.104948	2915.14	ENSG00000008083	9
SEPT5	0.720504	4.42237e-11	0.106173	3919.59	ENSG00000184702	13
ISG20	0.719119	0.0021376	0.24155	515.754	ENSG00000172183	10
KCNE4	0.718909	0.00154589	0.230012	230.671	ENSG00000152049	5
SLC6A6	0.718774	1.49799e-09	0.115619	4926.05	ENSG00000131389	12
BEX2	0.718542	0.0153129	0.329405	106.006	ENSG00000133134	7
C15orf56	0.718017	0.044973	0.519333	50.2842	ENSG00000176753	3
RASD1	0.717905	0.019597	0.351496	117.471	ENSG00000108551	4
CARD16	0.717851	0.0188004	0.345792	93.4703	ENSG00000204397	3
ZSWIM4	0.716572	4.28234e-05	0.171477	2309.63	ENSG00000132003	5
SLC12A7	0.716506	3.51658e-05	0.169803	469.376	ENSG00000113504	15
ALDH1A3	0.716094	2.22464e-07	0.13476	1017.91	ENSG00000184254	12
MURC	0.715271	0.00178771	0.232398	188.206	ENSG00000170681	6
SPOCK1	0.715028	1.17075e-11	0.102354	7076.8	ENSG00000152377	8
CASP1	0.714939	0.000539711	0.205108	390.915	ENSG00000137752	18
TMEM131	0.714134	8.4323e-12	0.101723	5872.86	ENSG00000075568	12
FAM167A	0.712379	5.86667e-08	0.127342	1176.73	ENSG00000154319	10
CSPG4	0.711963	8.38193e-16	0.0853635	35674.9	ENSG00000173546	7
STC2	0.711745	2.23868e-06	0.14841	17634.7	ENSG00000113739	6
RHOD	0.711373	0.0153976	0.332013	218.851	ENSG00000173156	2
RHBDF2	0.710619	2.81728e-11	0.103487	3683.88	ENSG00000129667	8
SMOX	0.710243	3.29887e-08	0.124488	1596.1	ENSG00000088826	13
TMEM198B	0.708887	5.54689e-07	0.137434	798.302	ENSG00000182796	8
TTYH2	0.707546	0.00158531	0.22764	292.241	ENSG00000141540	6
CTD-2256P15.2	0.707498	0.0212723	0.351085	107.955	ENSG00000259802	1
GPX1	0.70748	4.80042e-08	0.126331	17280.8	ENSG00000233276	2
NTPCR	0.707386	5.45613e-13	0.0953718	7320.72	ENSG00000135778	7
ZNF436	0.707307	7.86637e-09	0.118688	2112.94	ENSG00000125945	10
SERPINB2	0.707256	0.000107902	0.176206	1651.03	ENSG00000197632	4
CRYL1	0.707222	6.13934e-07	0.137753	1012.04	ENSG00000165475	9
NCR3LG1	0.706859	1.96413e-07	0.131691	1863.7	ENSG00000188211	4
SEC14L5	0.706311	0.0408192	0.448735	63.8402	ENSG00000103184	7
LINC00973	0.705372	0.00392739	0.255775	150.132	ENSG00000240476	1
C6orf57	0.704343	0.00135867	0.223579	387.913	ENSG00000154079	5
ACSL5	0.703925	7.13012e-07	0.13762	794.799	ENSG00000197142	6
TSGA10	0.703645	0.0113622	0.299209	110.79	ENSG00000135951	10
AGAP1	0.703341	7.4092e-13	0.0951173	7370.3	ENSG00000157985	13
MEX3B	0.702764	0.0329386	0.386055	1481.39	ENSG00000183496	5
SP110	0.702211	1.84495e-07	0.131828	3819.51	ENSG00000135899	12
GRIK4	0.702157	2.064e-06	0.143819	607.113	ENSG00000149403	7
HSPG2	0.702147	1.25838e-07	0.129493	108160	ENSG00000142798	12
RPS19	0.701902	1.10398e-12	0.0957675	56767.7	ENSG00000105372	2
MARCH10	0.701022	0.0461707	0.476732	50.7183	ENSG00000173838	7
MIER1	0.700516	1.17707e-11	0.100154	3036.44	ENSG00000198160	10
IL1RAPL1	0.69906	0.0259041	0.366295	78.1363	ENSG00000169306	5
RP11-309G3.3	0.69872	0.012465	0.301266	112.704	ENSG00000272198	1
CPSF4	0.698565	2.42975e-12	0.0965332	6983.07	ENSG00000160917	10
NREP	0.698418	4.99102e-10	0.108842	5009.04	ENSG00000134986	9
COL3A1	0.69771	6.44352e-08	0.125659	39581	ENSG00000168542	8
SLC2A12	0.697424	0.00173353	0.226166	588.22	ENSG00000146411	5
GPC6	0.696675	2.77214e-06	0.144595	581.524	ENSG00000183098	6
HIST2H2BE	0.696573	0.000826869	0.207773	253.591	ENSG00000184678	8
IZUMO4	0.696478	0.0209806	0.339935	84.5012	ENSG00000099840	9
TGIF1	0.696109	9.69385e-08	0.125405	1878.34	ENSG00000177426	16
PLCD4	0.69583	0.00825554	0.281996	156.493	ENSG00000115556	9
CD163L1	0.69566	0.00825317	0.281761	139.779	ENSG00000177675	4
DNAJB9	0.695627	0.00088189	0.210145	541.306	ENSG00000128590	4
RP11-867G23.10	0.69541	0.0207594	0.346562	108.822	ENSG00000254510	1
PARP6	0.695372	3.3199e-10	0.106389	1928.64	ENSG00000137817	12
MT-CO3	0.695118	4.09914e-08	0.123248	130925	ENSG00000198938	2
RP11-848P1.5	0.694996	0.00479915	0.257769	196.027	ENSG00000264107	1
GAA	0.694656	2.06613e-10	0.10494	14503.5	ENSG00000171298	8
APOE	0.694014	0.000568289	0.201246	775.455	ENSG00000130203	5
TMEM2	0.693869	6.68081e-14	0.0900463	14302	ENSG00000135048	9
RP11-38M8.1	0.693863	0.00597944	0.267308	176.051	ENSG00000273297	1
PSD3	0.693168	1.06376e-09	0.109736	2481.71	ENSG00000156011	12
ANKEF1	0.693143	0.00653834	0.270989	337.092	ENSG00000132623	11
RP11-159G9.5	0.693097	0.00361124	0.245757	322.479	ENSG00000229729	3
DUSP10	0.692902	6.90655e-05	0.171237	396.404	ENSG00000143507	13
ZNF581	0.691962	7.40694e-08	0.124535	1233.66	ENSG00000171425	5
NR2C2AP	0.691782	1.86518e-10	0.104948	1913.11	ENSG00000184162	10
AC006946.16	0.691631	0.0426124	0.458899	49.7105	ENSG00000273203	1
LINC00898	0.691571	0.00566962	0.261836	142.96	ENSG00000205634	2
PTP4A1	0.691096	6.93393e-08	0.124756	6119.32	ENSG00000112245	6
HBP1	0.690989	1.40714e-06	0.138561	2959.86	ENSG00000105856	9
KIAA1211	0.690604	0.000689954	0.203478	247.929	ENSG00000109265	8
SDC1	0.690211	1.06587e-11	0.0986119	14743.7	ENSG00000115884	6
C14orf159	0.689904	9.15732e-09	0.116061	2060.98	ENSG00000133943	16
LINC01139	0.689166	0.000867144	0.20612	232.948	ENSG00000215808	2
CYB5D2	0.688866	2.91969e-07	0.129947	1826.37	ENSG00000167740	5
RP11-458D21.1	0.688378	0.0100485	0.289283	138.093	ENSG00000233396	3
C3orf62	0.68814	3.81118e-07	0.131096	801.767	ENSG00000188315	3
ISCU	0.687653	5.91648e-08	0.123329	3942.42	ENSG00000136003	11
RHOC	0.687155	6.55645e-14	0.0889471	11237.4	ENSG00000155366	12
C9orf96	0.68701	0.0194521	0.326604	94.3482	ENSG00000198870	6
LINC-PINT	0.686859	0.0313177	0.391163	89.2756	ENSG00000231721	2
SLC35D2	0.686262	0.000122637	0.1753	1376.43	ENSG00000130958	7
DCP1B	0.685833	5.89702e-06	0.146983	1342.6	ENSG00000151065	9
HOMER2	0.685728	0.000161668	0.179075	369.211	ENSG00000103942	8
KRT86	0.685564	0.00485341	0.254654	167.263	ENSG00000170442	7
ATP1A1OS	0.685457	0.0176003	0.324307	153.255	ENSG00000203865	5
MXRA8	0.685326	0.00352559	0.24336	247.584	ENSG00000162576	12
B2M	0.685278	2.27792e-10	0.104877	72286.7	ENSG00000166710	13
CD82	0.685034	2.61673e-08	0.119898	6530.16	ENSG00000085117	7
CTC-203F4.2	0.68473	0.044753	0.442008	55.9942	ENSG00000270021	1
DYRK1B	0.684656	2.68295e-08	0.11898	1481.79	ENSG00000105204	9
TMEM173	0.683783	9.57701e-10	0.108415	3191.73	ENSG00000184584	8
CACFD1	0.683711	4.61203e-06	0.144991	2156.33	ENSG00000160325	10
CYP11A1	0.682662	0.00909307	0.281928	172.443	ENSG00000140459	13
AMZ2	0.681575	2.63559e-06	0.1429	5876.62	ENSG00000196704	7
HTR1D	0.681491	1.66315e-08	0.116966	2224.41	ENSG00000179546	3
CBLN3	0.680968	0.00411574	0.246375	166.417	ENSG00000139899	6
B3GALT5	0.680376	0.0047528	0.247974	160.046	ENSG00000183778	13
PLD3	0.679702	3.4958e-10	0.105288	6629.06	ENSG00000105223	14
DRAM2	0.67961	0.000562409	0.195962	1177.67	ENSG00000156171	10
CTSS	0.678193	0.0162504	0.314027	167.228	ENSG00000163131	6
RNF157	0.678065	2.31786e-11	0.0978709	3119.84	ENSG00000141576	10
LSAMP	0.677326	0.000341029	0.187624	306.591	ENSG00000185565	7
SNAP47	0.677164	1.08295e-10	0.102327	6404.29	ENSG00000143740	10
AP000251.3	0.676972	0.00396346	0.242436	171.483	ENSG00000237594	2
BTBD10	0.676142	5.38672e-11	0.100583	4807.98	ENSG00000148925	6
LINC00944	0.67572	0.022087	0.331197	99.6277	ENSG00000256128	1
PLEKHO2	0.675554	1.0807e-10	0.101159	4766.24	ENSG00000241839	5
TMED4	0.674362	4.14365e-12	0.0937548	9521.7	ENSG00000158604	10
ALDH4A1	0.674187	5.05586e-08	0.1198	2306.89	ENSG00000159423	12
ARSE	0.673373	0.019667	0.318097	108.83	ENSG00000157399	10
VDR	0.672262	3.27543e-12	0.0935403	3783.65	ENSG00000111424	6
SLC1A3	0.672229	0.00141957	0.211716	508.804	ENSG00000079215	9
ZNF654	0.671171	6.33792e-05	0.164118	828.096	ENSG00000175105	5
OTUD1	0.670323	0.00429609	0.242047	209.943	ENSG00000165312	5
PNPO	0.670057	4.83161e-06	0.141584	2580.89	ENSG00000108439	5
IRF2BPL	0.669941	0.000279691	0.185526	5621.52	ENSG00000119669	3
TSPAN33	0.669875	6.9773e-06	0.144791	651.745	ENSG00000158457	4
TPP1	0.669865	6.2959e-15	0.0835376	30359.3	ENSG00000166340	10
PRKAR2A-AS1	0.669392	0.0160593	0.307994	149.675	ENSG00000224424	7
PTCH1	0.669024	2.98255e-09	0.10913	4348.07	ENSG00000185920	11
RASSF3	0.668715	1.12176e-09	0.106254	2965.91	ENSG00000153179	7
IRS2	0.668673	0.00242741	0.224298	1220.54	ENSG00000185950	7
ARAP1	0.668561	2.09705e-12	0.09175	11699.5	ENSG00000186635	10
MAT2B	0.667959	4.55992e-09	0.110425	4552.34	ENSG00000038274	12
LIPH	0.667634	1.75426e-05	0.151488	552.064	ENSG00000163898	5
TES	0.667232	1.92981e-10	0.100871	2576.34	ENSG00000135269	13
ANKRD20A5P	0.667119	0.00112651	0.205105	250.931	ENSG00000186481	11
CISH	0.667048	0.00303196	0.229685	253.829	ENSG00000114737	11
RNF144A	0.667047	7.17948e-06	0.144982	1302.86	ENSG00000151692	10
HHLA3	0.665951	3.39813e-05	0.156677	657.317	ENSG00000197568	9
TMCC1	0.665928	5.332e-07	0.128461	1185.08	ENSG00000172765	12
MT-CYB	0.665895	7.27503e-07	0.128388	70782.4	ENSG00000198727	2
MEX3C	0.665665	1.8158e-08	0.114352	3372.37	ENSG00000176624	9
RGS20	0.665244	0.00146882	0.209895	524.437	ENSG00000147509	9
CDC42EP4	0.664298	3.69769e-13	0.0890389	7878.5	ENSG00000179604	8
UBE2L6	0.664083	2.82214e-08	0.116041	7545.62	ENSG00000156587	11
LURAP1L	0.663955	5.50107e-06	0.14156	858.757	ENSG00000153714	5
TESK2	0.663921	0.000299717	0.181589	696.85	ENSG00000070759	12
SIDT2	0.663781	4.25187e-08	0.117058	2770.22	ENSG00000149577	11
CBX2	0.662941	2.79317e-08	0.11591	7182.22	ENSG00000173894	6
RGS3	0.66291	2.17301e-11	0.0956491	2946.55	ENSG00000138835	18
RBMS3	0.662363	8.66866e-08	0.119393	1359.05	ENSG00000144642	16
SS18L1	0.662338	1.26118e-08	0.112531	2864.26	ENSG00000184402	10
SYTL5	0.661828	4.09368e-05	0.157248	1830.22	ENSG00000147041	7
DPP4	0.661824	2.1762e-06	0.134594	1668.66	ENSG00000197635	5
ZNF561	0.661749	3.74243e-05	0.156298	1795.31	ENSG00000171469	6
HECA	0.661005	2.33816e-07	0.12336	1499.39	ENSG00000112406	4
TRIM21	0.66078	3.3309e-10	0.101683	3171.93	ENSG00000132109	8
ERAP1	0.66071	3.68097e-09	0.108611	7232.84	ENSG00000164307	8
KIAA1217	0.660628	0.00110006	0.202372	1442.77	ENSG00000120549	11
CDKN1B	0.660584	4.52995e-08	0.117021	4085.22	ENSG00000111276	6
GRB7	0.66051	0.0181708	0.304168	112.953	ENSG00000141738	9
C5orf27	0.659637	0.0096309	0.267425	136.196	ENSG00000236882	3
MARCH3	0.658948	2.62801e-06	0.135579	1508	ENSG00000173926	5
TBK1	0.658923	4.15642e-07	0.125869	1872.36	ENSG00000183735	5
CTD-2377D24.8	0.657767	0.0366117	0.375629	81.367	ENSG00000262745	1
PEX11G	0.657205	0.0032497	0.227379	287.461	ENSG00000104883	3
PAQR7	0.65703	2.3195e-10	0.0996871	2533.77	ENSG00000182749	5
HIST3H2A	0.656345	0.0231383	0.331816	137	ENSG00000181218	4
RAB27B	0.655991	0.000661684	0.189247	537.192	ENSG00000041353	5
GPR146	0.655702	0.00199306	0.212305	234.553	ENSG00000164849	7
KLHL12	0.655229	1.91902e-07	0.122087	5369.73	ENSG00000117153	11
FRMD4B	0.654402	7.67329e-06	0.141726	809.153	ENSG00000114541	10
DHDH	0.654139	0.0336957	0.359571	76.0314	ENSG00000104808	3
INSR	0.654078	1.86516e-05	0.148662	576.222	ENSG00000171105	9
DIRAS3	0.653549	0.000558609	0.186085	530.286	ENSG00000162595	4
MLLT11	0.653334	2.20482e-09	0.10557	2297.89	ENSG00000213190	2
SRPX	0.653013	4.16822e-06	0.137264	708.154	ENSG00000101955	10
TSKU	0.652568	2.51814e-09	0.105734	3617.64	ENSG00000182704	6
RBP4	0.652174	0.049683	0.429152	64.2196	ENSG00000138207	8
DNASE1	0.650407	4.57718e-06	0.13728	3166.84	ENSG00000213918	6
RBM38	0.650192	2.27703e-06	0.133939	11861.5	ENSG00000132819	12
HS6ST2	0.649029	0.0207574	0.308732	189.705	ENSG00000171004	13
DCAKD	0.648797	2.99482e-07	0.122792	4567.84	ENSG00000172992	7
CTSB	0.647402	1.02184e-12	0.0880203	14033.4	ENSG00000164733	16
ACBD4	0.646953	9.04015e-05	0.160242	631.435	ENSG00000181513	10
CTBS	0.646803	0.00466411	0.23552	362.942	ENSG00000117151	8
CRTC1	0.646428	1.1799e-07	0.117357	2623.93	ENSG00000105662	11
C6orf48	0.644751	1.67942e-07	0.119845	6499.52	ENSG00000204387	8
STC1	0.644261	0.00011252	0.163009	912.92	ENSG00000159167	7
NFATC3	0.644184	3.46279e-07	0.122513	5373.23	ENSG00000072736	14
RBL2	0.643724	1.10119e-08	0.109005	6408.06	ENSG00000103479	10
TLCD1	0.643107	2.53404e-06	0.131917	966.699	ENSG00000160606	6
C10orf35	0.64301	0.00291943	0.215645	239.383	ENSG00000171224	7
ABCB9	0.642691	9.19402e-08	0.115821	1989.17	ENSG00000150967	13
NFE2	0.642604	0.00414033	0.228989	282.664	ENSG00000123405	9
RP11-299J3.8	0.642092	0.0196717	0.300228	131.824	ENSG00000272758	1
WDR31	0.641643	0.00014745	0.165188	417.532	ENSG00000148225	11
RP11-177H13.2	0.640808	0.0117504	0.269816	162.864	ENSG00000253837	1
ACTG2	0.64046	0.022277	0.312901	115.439	ENSG00000163017	9
RP1-86C11.7	0.640326	0.0399665	0.370675	69.5751	ENSG00000272468	1
IL4I1	0.640246	0.0403452	0.38809	165.65	ENSG00000104951	11
EPDR1	0.639974	0.036561	0.358283	80.4611	ENSG00000086289	7
SAT1	0.63911	0.000477848	0.182062	747.741	ENSG00000130066	12
TMEM245	0.639009	2.85887e-08	0.112915	13620.3	ENSG00000106771	8
EPAS1	0.638372	9.38321e-10	0.101407	19534.9	ENSG00000116016	9
PGBD2	0.638366	2.19966e-05	0.146459	760.734	ENSG00000185220	7
PSMB8	0.63729	7.09754e-11	0.0945339	11958.5	ENSG00000204264	4
IL2RB	0.636479	3.14995e-08	0.111018	2441.91	ENSG00000100385	9
FCGRT	0.63589	2.15092e-06	0.129818	2336.41	ENSG00000104870	8
FBXO48	0.635772	0.00551866	0.232977	201.739	ENSG00000204923	3
hsa-mir-8072	0.635513	0.0457196	0.389519	65.2423	ENSG00000256092	2
PHC2	0.635446	5.45051e-10	0.0994769	13826.4	ENSG00000134686	12
PLEKHG5	0.634994	1.79831e-06	0.128294	2097.92	ENSG00000171680	16
SORCS2	0.634247	9.45118e-05	0.157213	498.677	ENSG00000184985	12
SOCS1	0.633774	0.00512497	0.228145	548.529	ENSG00000185338	4
PHC1P1	0.633512	0.00523102	0.231972	199.22	ENSG00000179899	7
PCNP	0.632921	1.52481e-09	0.101666	6202.67	ENSG00000081154	7
STARD7-AS1	0.631836	0.00116345	0.192748	382.406	ENSG00000204685	5
PANX2	0.631505	0.0018481	0.205298	930.066	ENSG00000073150	9
AK3	0.631412	5.28918e-08	0.111664	4035.83	ENSG00000147853	12
DTWD1	0.631113	0.00302246	0.215729	489.247	ENSG00000104047	10
HMGCL	0.630965	4.18784e-05	0.14887	2757.77	ENSG00000117305	10
CD40	0.630333	5.18339e-07	0.121101	1045.65	ENSG00000101017	9
S100A6	0.630266	1.62358e-12	0.086441	26605.8	ENSG00000197956	5
RP11-417E7.1	0.630215	0.000198852	0.165774	434.665	ENSG00000223485	1
NIPAL3	0.629905	8.76238e-06	0.13689	3306.18	ENSG00000001461	12
SEMA4G	0.629435	0.000547861	0.17977	426.376	ENSG00000095539	11
PAPPA	0.628968	0.0432901	0.397017	4039.3	ENSG00000182752	8
FAM229A	0.628959	0.0083378	0.247726	250.529	ENSG00000225828	1
CTB-92J24.2	0.628827	0.0398604	0.359357	72.4856	ENSG00000269397	1
RPS20	0.628655	5.66647e-08	0.112101	47718.3	ENSG00000008988	5
CTD-2336O2.1	0.628524	0.000434451	0.175857	349.802	ENSG00000253982	1
CHAC1	0.628083	0.00162198	0.198666	319.818	ENSG00000128965	7
CREB3L4	0.627411	3.82442e-06	0.131368	915.523	ENSG00000143578	11
RP11-524D16__A.3	0.627345	0.0437784	0.384281	84.234	ENSG00000261295	1
HOXC13	0.626898	2.74782e-05	0.145717	1752.97	ENSG00000123364	3
PTGS1	0.62672	0.000147118	0.162018	767.484	ENSG00000095303	10
FBLN1	0.626439	8.28091e-11	0.0929948	42027	ENSG00000077942	13
GADD45A	0.62641	0.000328289	0.173046	5999.76	ENSG00000116717	7
CTF1	0.626338	1.17085e-05	0.138209	765.304	ENSG00000150281	6
IER5	0.625876	9.61519e-05	0.157894	7191.22	ENSG00000162783	8
CD44	0.625635	3.34778e-13	0.0824117	37905.2	ENSG00000026508	12
IL10RB	0.625606	1.97438e-07	0.115758	2438.96	ENSG00000243646	4
OSBPL1A	0.624616	7.60327e-07	0.121504	1690.23	ENSG00000141447	12
RSBN1	0.623305	1.53708e-05	0.139437	1119.46	ENSG00000081019	9
HAP1	0.623296	0.00425571	0.219486	302.717	ENSG00000173805	11
CTB-63M22.1	0.623192	0.0363059	0.356292	138.628	ENSG00000229119	3
GARNL3	0.622765	0.00239923	0.205439	260.503	ENSG00000136895	14
RHBDL3	0.622719	4.43038e-06	0.130821	1180.71	ENSG00000141314	8
HOGA1	0.622475	0.00893582	0.247098	193.662	ENSG00000241935	4
MTATP6P1	0.622159	2.71002e-08	0.108211	8999.45	ENSG00000248527	1
IFIT1	0.621611	0.000284324	0.168427	4563.72	ENSG00000185745	8
PTPN6	0.620819	0.000168409	0.161133	492.162	ENSG00000111679	12
FAM66C	0.620741	0.0431531	0.363297	81.7502	ENSG00000226711	2
STOM	0.620524	5.10421e-10	0.0961848	4012.14	ENSG00000148175	8
OLFML2A	0.620398	9.71094e-06	0.13704	11299.9	ENSG00000185585	15
SPRY4	0.619882	9.17621e-05	0.15466	1036.76	ENSG00000187678	8
BCL9	0.619636	5.1646e-09	0.102167	3461.47	ENSG00000116128	5
AC016831.7	0.619557	0.0357205	0.344972	92.9862	ENSG00000233559	1
MAMDC2	0.619496	7.23977e-07	0.120552	1814.58	ENSG00000165072	9
MSL2	0.618727	4.09105e-05	0.145527	2250.36	ENSG00000174579	3
CAPS2	0.617776	0.0409938	0.350718	89.9455	ENSG00000180881	15
EBF4	0.617529	3.9605e-05	0.145745	1106.48	ENSG00000088881	16
RP11-715J22.6	0.617421	0.0475258	0.377546	91.4452	ENSG00000260293	1
ZFPM1	0.617175	0.00122953	0.189436	1245.6	ENSG00000179588	4
MT-ATP8	0.616841	7.58282e-05	0.154368	9777.68	ENSG00000228253	1
DYRK3	0.616751	0.000113324	0.15517	1125.29	ENSG00000143479	11
CST3	0.616278	1.25075e-08	0.104646	10114.2	ENSG00000101439	4
APOL6	0.615845	5.52281e-05	0.14927	4425.96	ENSG00000221963	5
HSPB8	0.6155	0.00137636	0.19117	643.798	ENSG00000152137	2
MYO6	0.615122	2.83054e-09	0.0997767	4234.67	ENSG00000196586	9
ZNF812	0.615	0.0121804	0.259518	159.395	ENSG00000224689	3
ZNF395	0.614537	3.90656e-09	0.100839	3749.11	ENSG00000186918	9
MIER3	0.61394	4.22818e-05	0.145762	2654.1	ENSG00000155545	15
BATF2	0.613591	0.00474904	0.220163	232.05	ENSG00000168062	5
RNASEL	0.612976	0.00160646	0.193347	766.628	ENSG00000135828	7
SMPDL3B	0.612082	0.0111981	0.24912	165.023	ENSG00000130768	10
FLCN	0.611972	3.03415e-09	0.0991254	2387.18	ENSG00000154803	8
C14orf23	0.610585	0.00543131	0.222834	207.328	ENSG00000186960	6
FJX1	0.610539	1.75415e-05	0.137735	6774.29	ENSG00000179431	5
PPP1R3B	0.610122	0.0083378	0.239532	591.791	ENSG00000173281	4
CHURC1	0.609561	3.69447e-07	0.115365	2348.75	ENSG00000258289	3
ABCA7	0.609447	4.18603e-05	0.143716	1940.11	ENSG00000064687	8
RP11-757G1.6	0.609427	0.00843633	0.23587	212.083	ENSG00000250508	1
KCNAB2	0.608475	2.19573e-09	0.0982314	4027.17	ENSG00000069424	10
AKNA	0.607899	1.42131e-05	0.135625	1780.98	ENSG00000106948	12
TM7SF3	0.607338	2.14396e-06	0.125261	5526.08	ENSG00000064115	6
PSMB9	0.606551	7.64796e-07	0.120151	5306.01	ENSG00000240065	3
PCBP3	0.605899	0.000494622	0.169886	414.071	ENSG00000183570	12
RAB3D	0.605858	0.00209669	0.19563	466.901	ENSG00000105514	3
FOXO4	0.605044	9.23538e-05	0.149789	1066.85	ENSG00000184481	12
UBE3B	0.604779	1.82267e-08	0.103827	6061.35	ENSG00000151148	9
CLDND1	0.604758	2.79865e-06	0.125004	4213.71	ENSG00000080822	12
IFI16	0.603967	1.21216e-07	0.110225	4862.6	ENSG00000163565	14
CDT1	0.603748	5.0062e-07	0.116272	8015.71	ENSG00000167513	4
MT-ATP6	0.603652	5.65429e-05	0.146513	56238.4	ENSG00000198899	2
NIFK-AS1	0.6035	0.00610682	0.223481	327.068	ENSG00000236859	2
RALGPS1	0.603468	6.83778e-06	0.129545	1081.31	ENSG00000136828	14
CTD-2325M2.1	0.603286	0.0468951	0.35561	73.2893	ENSG00000267939	1
PELI3	0.603251	5.90792e-06	0.128269	1803.67	ENSG00000174516	10
CTD-2260A17.2	0.602948	0.0312308	0.319903	127.439	ENSG00000247121	2
PLXNB2	0.602468	7.65545e-06	0.130795	64551.9	ENSG00000196576	10
KLF11	0.601953	4.00382e-06	0.125975	1604.93	ENSG00000172059	6
RP11-1008C21.2	0.601673	0.0303399	0.305197	117.992	ENSG00000236914	3
PLA2G6	0.601628	0.000435357	0.166811	410.097	ENSG00000184381	14
RP11-244H3.1	0.601513	0.0392637	0.34052	91.144	ENSG00000241014	1
TRPC1	0.600718	0.00362245	0.206749	507.204	ENSG00000144935	10
PRKD2	0.600484	1.5553e-07	0.11053	3907.82	ENSG00000105287	8
TTC12	0.600432	0.000753748	0.175209	403.343	ENSG00000149292	12
DTX3L	0.59992	6.41441e-06	0.129355	9208.1	ENSG00000163840	5
GNG4	0.599848	1.97126e-07	0.110637	1834.19	ENSG00000168243	6
PLSCR1	0.599422	5.26244e-05	0.144543	3514.66	ENSG00000188313	8
MYLIP	0.599054	6.90655e-05	0.145073	919.842	ENSG00000007944	10
NLRP1	0.598904	3.88427e-08	0.10481	7437.98	ENSG00000091592	11
MAP3K3	0.598551	4.66057e-10	0.0930249	6256.23	ENSG00000198909	3
RPS27	0.598281	6.42388e-07	0.11806	41433.4	ENSG00000177954	7
NDN	0.597607	0.0254056	0.293801	147.676	ENSG00000182636	4
LINC00339	0.595792	0.00653163	0.219346	460.523	ENSG00000218510	3
CA11	0.595594	0.000337005	0.160472	498.437	ENSG00000063180	4
RNF135	0.595567	0.00033121	0.161347	791.135	ENSG00000181481	9
SLC45A1	0.595456	0.00257994	0.196468	332.641	ENSG00000162426	10
C9orf69	0.595441	4.89448e-06	0.12688	5231.05	ENSG00000238227	3
RAP2C	0.595028	2.45755e-06	0.121223	1901.5	ENSG00000123728	5
MARCH8	0.594911	3.27526e-05	0.137933	1576.13	ENSG00000165406	11
MOB3A	0.594624	4.88329e-10	0.0921614	4846.18	ENSG00000172081	9
GDPD5	0.594604	0.00010202	0.148697	2545.96	ENSG00000158555	10
CACNA2D4	0.593962	0.000979245	0.175021	365.959	ENSG00000151062	10
KLF15	0.593626	0.0297812	0.305298	182.046	ENSG00000163884	3
DMBX1	0.593194	0.0142554	0.254064	195.346	ENSG00000197587	6
KIF9-AS1	0.592975	0.0113093	0.241416	288.414	ENSG00000227398	3
EIF3E	0.592456	0.000225114	0.159728	13248.5	ENSG00000104408	5
HMGA2	0.592444	4.27919e-05	0.140626	1138.84	ENSG00000149948	9
SCD5	0.591822	3.10274e-05	0.135954	4786.78	ENSG00000145284	7
RAB40B	0.591807	8.5062e-05	0.145438	873.811	ENSG00000141542	6
MEGF6	0.591798	0.00221928	0.192249	1396.88	ENSG00000162591	11
KIT	0.591438	2.67253e-07	0.110871	4726.72	ENSG00000157404	11
BMP1	0.590731	1.7026e-07	0.109037	7171.06	ENSG00000168487	13
DTX4	0.590645	0.0365831	0.327417	141.978	ENSG00000110042	3
FRMD8	0.590303	2.38474e-06	0.121284	6319.25	ENSG00000126391	9
CNTFR	0.590274	0.0466973	0.354338	83.0297	ENSG00000122756	10
ITGA2B	0.589031	0.000218564	0.154794	484.512	ENSG00000005961	13
GIT1	0.589016	8.6768e-08	0.106152	8622.15	ENSG00000108262	11
SHISA2	0.588021	0.000816147	0.173643	914.179	ENSG00000180730	4
BCL2L13	0.587944	3.16346e-08	0.102493	9285.15	ENSG00000099968	13
CEP170B	0.587442	0.00021096	0.154099	7373.47	ENSG00000099814	11
IGSF3	0.58726	7.89105e-09	0.0979159	8536.15	ENSG00000143061	13
RP11-87H9.2	0.586796	0.0494917	0.346528	79.5009	ENSG00000233961	1
PHLDB3	0.58607	0.000348569	0.159033	876.776	ENSG00000176531	6
SP100	0.585542	2.60135e-06	0.119861	3986.81	ENSG00000067066	12
EIF1B	0.585027	1.45868e-05	0.129644	2054.81	ENSG00000114784	3
VMAC	0.584945	0.0307819	0.293946	116.614	ENSG00000187650	3
MAP1A	0.584253	0.00359193	0.199663	538.232	ENSG00000166963	8
INPP1	0.584157	2.88127e-06	0.120158	1693.36	ENSG00000151689	8
APOBEC3F	0.584059	6.50111e-07	0.112643	1413.21	ENSG00000128394	12
RAD51C	0.58391	0.000255661	0.154765	2556.63	ENSG00000108384	10
TMEM187	0.582922	0.00285568	0.194525	476.744	ENSG00000177854	7
PARS2	0.582578	0.000136982	0.1477	759.985	ENSG00000162396	5
PROCR	0.582269	1.85388e-09	0.0932846	4204.53	ENSG00000101000	4
SRP14-AS1	0.582229	0.0234109	0.276065	169.244	ENSG00000248508	2
BAK1	0.582214	6.04116e-10	0.0906938	6155.49	ENSG00000030110	8
TRIM16L	0.582188	6.78001e-05	0.138586	1505.01	ENSG00000108448	16
IFI35	0.581405	4.84e-05	0.139211	6011.72	ENSG00000068079	3
GNGT2	0.580706	0.00681672	0.214767	217.125	ENSG00000167083	2
SHISA5	0.580192	3.88885e-09	0.0949958	19281.8	ENSG00000164054	11
LA16c-380H5.5	0.580128	0.00743203	0.218948	232.364	ENSG00000272079	1
TFPI	0.580107	1.07115e-06	0.114727	4033.99	ENSG00000003436	10
TANC1	0.579614	2.39948e-07	0.108113	6847.17	ENSG00000115183	9
GCLC	0.579428	3.98135e-05	0.135577	2812.12	ENSG00000001084	6
C11orf1	0.579212	0.00187174	0.181626	391	ENSG00000137720	3
IFIH1	0.578991	0.000282471	0.154746	1599.48	ENSG00000115267	5
EIF3H	0.578917	1.0347e-07	0.104953	12196.6	ENSG00000147677	6
ATG10	0.578807	0.0030395	0.19342	494.532	ENSG00000152348	11
RFTN1	0.578741	1.21986e-05	0.127871	3432.98	ENSG00000131378	9
EPSTI1	0.578682	0.000176447	0.150519	4055.77	ENSG00000133106	10
SLC30A1	0.578638	0.000272524	0.151769	1722.8	ENSG00000170385	9
RNF182	0.577972	5.9143e-05	0.139255	1417.91	ENSG00000180537	8
RABGGTA	0.577791	5.37539e-08	0.101874	2738.53	ENSG00000100949	10
SVIL	0.577238	0.00223559	0.182364	2035.55	ENSG00000197321	10
CNIH2	0.576897	7.08313e-06	0.122019	1477.32	ENSG00000174871	6
SIL1	0.576859	4.66534e-08	0.101123	2775.59	ENSG00000120725	8
ZFP1	0.576836	0.00020921	0.150389	840.125	ENSG00000184517	7
FAM222B	0.575596	1.21769e-06	0.113338	2864.97	ENSG00000173065	9
TCAP	0.575324	0.0126908	0.238229	190.166	ENSG00000173991	5
COLEC12	0.575195	0.0290991	0.282856	265.253	ENSG00000158270	10
LHX6	0.575167	0.00206726	0.183949	377.729	ENSG00000106852	11
TNFRSF21	0.575009	2.55646e-06	0.117168	1286.54	ENSG00000146072	6
TRIM5	0.574982	4.51754e-08	0.100912	4464.01	ENSG00000132256	14
C2orf72	0.574789	0.00275612	0.18973	391.568	ENSG00000204128	5
GPR124	0.573934	8.7747e-06	0.124756	4758.14	ENSG00000020181	13
ITGB4	0.573029	3.28637e-08	0.0998588	6440.74	ENSG00000132470	9
SNHG8	0.573025	0.000677771	0.16419	782.777	ENSG00000269893	2
RAB6B	0.572864	8.79735e-06	0.123857	1651.98	ENSG00000154917	6
BRSK1	0.572692	0.00063872	0.161853	719.148	ENSG00000160469	12
FAM134C	0.572043	8.998e-06	0.124475	4844.98	ENSG00000141699	6
JADE3	0.571674	6.9896e-08	0.101468	2386.48	ENSG00000102221	9
CDC42EP5	0.571607	0.021538	0.26498	142.739	ENSG00000167617	2
RASSF5	0.571355	0.000102235	0.142872	889.283	ENSG00000136653	15
LRP10	0.57112	5.37236e-09	0.0948349	17933.7	ENSG00000197324	4
CTDSP2	0.570655	4.09222e-06	0.119722	24630.1	ENSG00000175215	5
SENP8	0.570482	0.0178835	0.254192	210.597	ENSG00000166192	10
ZNF517	0.56922	0.00617887	0.208094	259.405	ENSG00000197363	5
SEMA4C	0.568935	0.000605364	0.161815	4727.45	ENSG00000168758	6
GABARAPL1	0.56879	6.28564e-07	0.109809	3941.63	ENSG00000139112	6
TTYH3	0.568357	7.67329e-06	0.122974	38480.9	ENSG00000136295	10
SGPP1	0.567889	0.00139269	0.175074	1317.51	ENSG00000126821	7
PAK1	0.567881	4.35132e-06	0.119285	4045.62	ENSG00000149269	5
ARHGEF4	0.567763	0.000272957	0.151106	786.504	ENSG00000136002	12
RCBTB1	0.567669	4.34195e-06	0.118501	2328.21	ENSG00000136144	7
SLC25A26	0.567583	0.000173368	0.145926	1240.46	ENSG00000144741	13
FOXL1	0.567029	0.00104556	0.168585	442.666	ENSG00000176678	4
CD1D	0.566904	0.0304501	0.286709	248.252	ENSG00000158473	6
GPR153	0.566826	2.67818e-05	0.130127	1507.89	ENSG00000158292	6
FAM102A	0.56678	5.19574e-07	0.108334	3327.03	ENSG00000167106	7
ZBTB39	0.566465	2.8863e-06	0.115694	1712.48	ENSG00000166860	2
TBX19	0.566374	0.0478843	0.324411	86.9752	ENSG00000143178	8
MARCH2	0.565758	0.000109283	0.14153	768.339	ENSG00000099785	6
ARSA	0.565427	3.10042e-05	0.130503	2451.68	ENSG00000100299	13
WFIKKN1	0.565239	0.0371164	0.302025	213.502	ENSG00000127578	6
HECTD2	0.564894	0.000919739	0.165665	641.743	ENSG00000165338	12
CEP120	0.564132	1.63938e-05	0.124176	1973	ENSG00000168944	11
POU2F2	0.563939	0.00426045	0.199033	856.846	ENSG00000028277	16
RIN1	0.563618	9.03181e-07	0.110357	5224.07	ENSG00000174791	6
NBEAL2	0.563049	2.94696e-07	0.105355	4190.08	ENSG00000160796	12
USP49	0.562812	0.00015213	0.144845	2505.58	ENSG00000164663	9
TIGD3	0.562658	0.0059254	0.203987	284.84	ENSG00000173825	6
TBX3	0.56133	1.3313e-05	0.123577	4220.51	ENSG00000135111	10
ADAMTSL4	0.561185	1.71831e-05	0.12621	6952.58	ENSG00000143382	9
PCBP1-AS1	0.560826	0.000507361	0.156035	464.435	ENSG00000179818	9
GNPTAB	0.560762	1.13015e-05	0.122881	3679.3	ENSG00000111670	10
GRAMD4	0.560602	3.48792e-06	0.115649	2080.28	ENSG00000075240	12
BACH1	0.559597	3.78061e-07	0.10603	5461.47	ENSG00000156273	11
TRIM69	0.559371	3.35341e-05	0.127795	1897.16	ENSG00000185880	8
CHMP3	0.559309	2.85468e-06	0.114998	4875.13	ENSG00000115561	10
PDZRN3	0.558667	0.0117406	0.225395	204.009	ENSG00000121440	10
LRPAP1	0.558652	3.97644e-08	0.100016	8200.29	ENSG00000163956	6
VAMP1	0.558652	0.000844066	0.1611	548.345	ENSG00000139190	12
VGLL4	0.558348	7.45294e-07	0.108136	2565.37	ENSG00000144560	9
VASH1	0.558112	5.40718e-08	0.0989563	8472.01	ENSG00000071246	6
MTMR11	0.55798	1.79347e-05	0.125497	1028.8	ENSG00000014914	15
MEIS2	0.557908	8.79354e-10	0.0876333	5969.69	ENSG00000134138	15
SERPINE2	0.557567	2.0033e-07	0.102814	4562.21	ENSG00000135919	8
RUNX3	0.557558	2.83998e-08	0.0962255	3520.4	ENSG00000020633	14
MYB	0.557367	0.0114942	0.225372	457.402	ENSG00000118513	14
SLFN5	0.557175	3.48067e-08	0.0971027	8162.7	ENSG00000166750	5
ZFP36L1	0.556992	0.000319029	0.15182	9781.18	ENSG00000185650	8
PROCA1	0.556839	0.013984	0.232429	215.64	ENSG00000167525	9
RPL18AP3	0.556829	0.00378827	0.189687	304.76	ENSG00000213442	4
PDGFC	0.556819	8.26621e-06	0.120604	5620.97	ENSG00000145431	6
SH3BP5	0.556528	9.99762e-07	0.108547	4455.61	ENSG00000131370	11
TIMP4	0.556488	0.0364372	0.292711	144.086	ENSG00000157150	4
CSRNP1	0.556417	0.00247501	0.181593	3469.28	ENSG00000144655	10
ALDH6A1	0.556027	5.14202e-06	0.117062	2700.01	ENSG00000119711	8
DPYD	0.555973	7.76437e-06	0.120381	4907.22	ENSG00000188641	8
SPATA2	0.555511	4.18784e-05	0.131239	3510.25	ENSG00000158480	6
IL1RAP	0.554707	8.06809e-05	0.135663	2795.8	ENSG00000196083	5
ESYT2	0.553321	3.30607e-09	0.0912377	10378.5	ENSG00000117868	11
CYP27C1	0.553107	0.0189939	0.245243	218.913	ENSG00000186684	8
IFNLR1	0.552993	0.0108317	0.219221	296.05	ENSG00000185436	7
C6orf226	0.552081	0.024855	0.262452	249.993	ENSG00000221821	2
AC144831.1	0.552065	0.0135202	0.227635	261.928	ENSG00000261888	1
SGSH	0.552051	5.47503e-06	0.116469	4470.21	ENSG00000181523	8
LYPD1	0.5516	1.60579e-07	0.100439	2691.37	ENSG00000150551	10
ZFHX2	0.551338	0.0016394	0.169286	621.288	ENSG00000136367	12
GBP3	0.551208	0.000286983	0.146712	1274.76	ENSG00000117226	7
BPHL	0.551071	1.06282e-05	0.11827	2169.53	ENSG00000137274	8
AC096772.6	0.550935	0.0363696	0.291758	129.932	ENSG00000244567	1
LIMK2	0.550864	1.09342e-07	0.0993803	4265.67	ENSG00000182541	13
UBAC2-AS1	0.549683	0.0432095	0.299022	153.151	ENSG00000228889	2
FXYD6	0.549589	4.56685e-06	0.114319	1987.71	ENSG00000137726	11
RP11-157P1.4	0.549117	0.0145203	0.225739	358.734	ENSG00000226332	2
H6PD	0.549027	4.78547e-05	0.13179	7307.3	ENSG00000049239	8
GLI1	0.548795	0.00327452	0.183945	481.501	ENSG00000111087	5
C2orf81	0.548419	0.0128953	0.225595	280.968	ENSG00000159239	7
GABARAP	0.548344	1.41788e-05	0.12039	3206.49	ENSG00000170296	5
RP11-658F2.8	0.54783	0.0101534	0.21237	219.805	ENSG00000258297	1
TIPARP	0.547599	3.61052e-05	0.128602	4121.95	ENSG00000163659	8
C6orf106	0.547389	1.70334e-06	0.110051	20385.2	ENSG00000196821	5
STMN3	0.547208	1.9004e-06	0.110371	6793.42	ENSG00000197457	5
RNF44	0.546858	0.000788028	0.158507	2276.48	ENSG00000146083	7
NRM	0.545777	2.89181e-07	0.102261	5862.45	ENSG00000137404	10
HLA-H	0.545115	0.00567928	0.195255	1072.03	ENSG00000206341	6
ALG9	0.544939	0.000841386	0.157932	665.408	ENSG00000086848	10
ZDHHC4	0.544592	3.22828e-07	0.102035	5228.88	ENSG00000136247	10
CRIP2	0.544251	0.000292424	0.146451	6432.61	ENSG00000182809	6
AC124789.1	0.543692	0.000541436	0.15259	874.898	ENSG00000260833	2
LAMP1	0.54312	8.77822e-11	0.0805344	27196	ENSG00000185896	9
VIPR1	0.542913	1.26812e-05	0.119071	1952.76	ENSG00000114812	8
SH3PXD2B	0.542239	1.83915e-06	0.109095	3246.82	ENSG00000174705	7
CEP19	0.5418	0.000925789	0.158654	445.125	ENSG00000174007	7
AGBL5	0.541711	3.86302e-08	0.0942706	9037.65	ENSG00000084693	11
ZNF277	0.54128	0.0119071	0.217977	580.061	ENSG00000198839	5
RAMP1	0.540456	0.0015219	0.16415	672.97	ENSG00000132329	6
EPS8L2	0.540423	7.50704e-06	0.117194	22804.7	ENSG00000177106	10
SYCE1	0.539978	4.74502e-05	0.127482	3336.04	ENSG00000171772	11
BZRAP1	0.53961	0.0378858	0.283068	138.006	ENSG00000005379	11
CAMLG	0.539331	1.20652e-05	0.116415	2187.94	ENSG00000164615	3
C8orf31	0.539171	0.0248417	0.248037	151.932	ENSG00000177335	6
SSBP2	0.539046	0.000798851	0.155075	640.281	ENSG00000145687	11
ZSWIM6	0.538923	0.000277996	0.143274	3804.47	ENSG00000130449	5
DDX58	0.538861	0.000572202	0.152783	4559.1	ENSG00000107201	5
SGCB	0.538602	7.79639e-08	0.0963101	6045.59	ENSG00000163069	8
RP11-152P17.2	0.538292	0.011011	0.212481	282.525	ENSG00000251003	3
MAN2B1	0.538288	2.08287e-06	0.109376	9506.66	ENSG00000104774	8
S100A2	0.538148	0.00102404	0.158229	526.259	ENSG00000196754	6
CCDC92	0.538146	5.84237e-06	0.114017	3474.41	ENSG00000119242	4
RP11-46C24.7	0.536509	0.0363927	0.278161	200.17	ENSG00000259877	1
FGFR2	0.536214	0.00318876	0.17589	397.791	ENSG00000066468	16
JUP	0.535523	2.33327e-09	0.0857913	16010.2	ENSG00000173801	12
GLIPR2	0.535225	1.13684e-06	0.105913	5681.08	ENSG00000122694	11
CD248	0.533965	0.000425196	0.146746	769.667	ENSG00000174807	3
XKR5	0.533354	0.0479382	0.302462	137.153	ENSG00000186530	13
SLC20A1	0.532727	1.20522e-06	0.105641	8767.73	ENSG00000144136	6
TOX2	0.53237	2.42389e-06	0.108308	4223.97	ENSG00000124191	13
SLC37A1	0.532338	0.000636272	0.148887	624.854	ENSG00000160190	9
BDNF	0.532109	0.000228475	0.137747	2387.18	ENSG00000176697	14
COL11A2	0.530796	0.0408202	0.285457	360.044	ENSG00000204248	6
TMEM200A	0.530477	4.52136e-06	0.110677	1953.48	ENSG00000164484	7
ST5	0.530255	1.09428e-05	0.11678	16429.6	ENSG00000166444	13
DGAT2	0.530191	0.029177	0.258107	326.643	ENSG00000062282	10
PPAPDC1A	0.52922	0.0367843	0.268453	162.496	ENSG00000203805	6
NAMPT	0.528437	0.000126147	0.133266	7753.52	ENSG00000105835	7
CASZ1	0.528171	0.000209266	0.136746	2081.45	ENSG00000130940	10
ACAD10	0.527937	1.38919e-05	0.114389	1654.79	ENSG00000111271	10
RRAS	0.527732	1.98905e-07	0.0967014	3035.03	ENSG00000126458	3
FRS2	0.527618	1.06766e-05	0.114715	2022.68	ENSG00000166225	4
SPSB4	0.526378	0.00253392	0.171743	1063.78	ENSG00000175093	4
TRAPPC9	0.526031	1.45139e-06	0.103755	2663.32	ENSG00000167632	10
GCC2	0.525768	4.22028e-06	0.108574	2236.4	ENSG00000135968	15
IRF5	0.525116	0.000422227	0.141809	674.795	ENSG00000128604	14
PSMB10	0.524947	0.00114144	0.157317	1309.15	ENSG00000205220	7
PPL	0.52459	0.000137766	0.13211	2619.42	ENSG00000118898	11
KTN1-AS1	0.524486	0.00906895	0.199871	298.529	ENSG00000186615	6
PSMD5-AS1	0.524254	0.000200304	0.135529	1473.49	ENSG00000226752	3
SLC25A15	0.524236	0.000652064	0.147736	925.06	ENSG00000102743	10
P2RX6	0.52396	0.00614905	0.185777	352.547	ENSG00000099957	12
LYPLA2	0.523779	2.37296e-06	0.106501	6197.93	ENSG00000011009	6
PCDHB14	0.523492	0.0497006	0.288674	110.089	ENSG00000120327	4
KIAA0430	0.522896	8.94789e-08	0.0936871	5324.11	ENSG00000166783	15
CD14	0.522861	0.012113	0.209682	265.026	ENSG00000170458	9
MARK4	0.522846	2.52509e-05	0.118798	2625.05	ENSG00000007047	10
MICB	0.522346	1.3575e-07	0.0944979	8437.27	ENSG00000204516	5
ITFG1	0.522328	0.000198296	0.134177	3204.75	ENSG00000129636	8
GALNT11	0.522118	9.20807e-06	0.112711	3529.6	ENSG00000178234	8
RP5-1136G13.2	0.52202	0.0116824	0.208004	300.665	ENSG00000273314	1
DLX3	0.521901	0.0119323	0.207106	252.725	ENSG00000064195	7
NHS	0.521636	0.000739854	0.149477	758.909	ENSG00000188158	10
MAP3K12	0.521554	1.34135e-06	0.103225	2028.54	ENSG00000139625	8
FCHO2	0.521237	0.000395247	0.142498	1587.49	ENSG00000157107	9
CTNND1	0.520815	1.30774e-08	0.0866475	26097.1	ENSG00000198561	8
PRKCE	0.520727	4.07615e-06	0.106552	1814.67	ENSG00000171132	9
LRP1	0.520509	0.000208503	0.137474	61928	ENSG00000123384	9
SCAMP1	0.52041	0.000449138	0.139884	1954.85	ENSG00000085365	13
PHF20	0.520353	9.71166e-05	0.128683	10953	ENSG00000025293	11
MFGE8	0.520113	2.13308e-08	0.0898394	25068.9	ENSG00000140545	10
C11orf70	0.519229	0.0159971	0.217496	320.852	ENSG00000137691	8
CCDC149	0.519161	0.000179116	0.132665	1200.51	ENSG00000181982	13
LRP12	0.518774	4.55709e-06	0.108067	2618.73	ENSG00000147650	7
KRBA1	0.518651	6.54271e-06	0.109588	2093.7	ENSG00000133619	13
LURAP1	0.518608	0.00858984	0.193237	287.029	ENSG00000171357	5
ABHD17B	0.518203	0.00137636	0.157243	925.654	ENSG00000107362	9
RBM43	0.51763	0.00108778	0.151087	591.28	ENSG00000184898	6
MEF2D	0.51761	5.41808e-07	0.0988878	3998.29	ENSG00000116604	13
ASF1B	0.517249	7.10269e-09	0.0857028	19605.3	ENSG00000105011	4
SERPINA1	0.517036	0.0226363	0.228454	642.107	ENSG00000197249	8
C9orf9	0.516658	0.00158531	0.157819	645.264	ENSG00000165698	11
SP6	0.516104	4.73051e-05	0.12108	1908.96	ENSG00000189120	3
NUTM2D	0.515859	0.0183334	0.222688	270.736	ENSG00000214562	9
NRBP2	0.515668	4.26881e-06	0.106392	2284.63	ENSG00000185189	11
HLA-B	0.515607	0.000598087	0.145002	117127	ENSG00000234745	5
ZNF620	0.515374	8.50038e-05	0.124938	965.515	ENSG00000177842	7
PLA2G15	0.514875	1.4077e-06	0.101831	3738.79	ENSG00000103066	8
SLC37A3	0.51429	4.58286e-06	0.106945	2108.77	ENSG00000157800	13
GLI3	0.513795	1.68958e-06	0.102619	4989.08	ENSG00000106571	8
LINC00189	0.513498	0.0139645	0.210136	515.607	ENSG00000215533	4
CLEC11A	0.513014	0.0452555	0.276997	168.308	ENSG00000105472	8
RPS6KA1	0.512901	1.04803e-06	0.101387	10873.5	ENSG00000117676	9
METTL8	0.512745	3.28325e-05	0.116027	2004.1	ENSG00000123600	14
ACYP2	0.512692	0.00349347	0.167948	425.288	ENSG00000170634	8
AMER1	0.512468	0.000718111	0.145572	1089.79	ENSG00000184675	5
SPRY2	0.512309	0.0178059	0.221216	1566.22	ENSG00000136158	6
BAK1P1	0.511689	0.036561	0.259409	183.749	ENSG00000175730	7
CTSL	0.511398	2.42994e-07	0.0947528	3640.31	ENSG00000135047	10
ADORA2B	0.510771	3.95781e-05	0.117769	2980.88	ENSG00000170425	3
RP11-1006G14.4	0.51075	0.036561	0.25867	164.515	ENSG00000260534	1
IER3IP1	0.51067	0.00417343	0.171393	514.468	ENSG00000134049	3
KDM4B	0.510597	1.16836e-05	0.111633	4438.84	ENSG00000127663	10
RP11-343N15.5	0.510466	0.00103976	0.149308	576.518	ENSG00000269996	1
ZNF33B	0.510329	7.51948e-05	0.122829	1142.95	ENSG00000196693	10
TLR4	0.510026	0.00580392	0.176989	1763.3	ENSG00000136869	13
ITGA5	0.509993	8.0214e-08	0.0921804	27419.8	ENSG00000161638	6
BCL2L1	0.509869	6.81598e-07	0.0998945	24064.6	ENSG00000171552	8
UBE2H	0.50918	4.66663e-07	0.0972152	12889	ENSG00000186591	7
GPC1	0.509168	1.01477e-05	0.110676	27867.5	ENSG00000063660	4
SCML2	0.509133	3.19417e-05	0.116461	1227.69	ENSG00000102098	13
PGF	0.508946	0.000240689	0.132231	916.015	ENSG00000119630	9
GPCPD1	0.508929	0.000234907	0.132691	930.089	ENSG00000125772	8
GYPC	0.50886	4.59129e-06	0.105838	3636.83	ENSG00000136732	10
CDK5R1	0.508501	0.00131905	0.151932	970.906	ENSG00000176749	4
TUBA4A	0.508425	0.00744463	0.187287	354.957	ENSG00000127824	9
CTTNBP2NL	0.508187	6.17479e-08	0.0898411	4556.98	ENSG00000143079	10
BCL6	0.507965	0.00160987	0.155984	1181.98	ENSG00000113916	13
P4HTM	0.507734	1.76226e-05	0.112587	2587.24	ENSG00000178467	13
SMAD5	0.50742	8.60016e-06	0.10923	5550.7	ENSG00000113658	12
PI4KAP2	0.507149	0.0175231	0.215751	406.792	ENSG00000183506	12
ARHGAP5	0.506966	0.000188256	0.130988	4583.88	ENSG00000100852	8
SEL1L3	0.506596	1.20652e-05	0.110261	1659.02	ENSG00000091490	6
GNS	0.506407	5.79326e-06	0.107122	28839.5	ENSG00000135677	6
ZNF334	0.506091	0.0191045	0.217751	229.531	ENSG00000198185	7
HLA-A	0.505898	0.000228134	0.131378	50992.8	ENSG00000206503	7
EYA4	0.505453	0.0253933	0.230689	177.451	ENSG00000112319	13
ZBTB43	0.504701	0.000391601	0.137353	1337.95	ENSG00000169155	5
SPRYD4	0.50463	3.24804e-05	0.113941	2040.45	ENSG00000176422	10
ACCS	0.504625	0.00464153	0.173214	368.623	ENSG00000110455	9
IRAK2	0.504293	0.0161269	0.214352	945.768	ENSG00000134070	4
SAMD9	0.503755	0.000480509	0.139466	4327.5	ENSG00000205413	3
NR3C1	0.503446	3.45899e-05	0.116075	7731.92	ENSG00000113580	10
RFX7	0.503248	8.67231e-05	0.121877	2829.8	ENSG00000181827	10
CECR6	0.503041	0.0331599	0.245956	172.411	ENSG00000183307	3
NPAS2	0.502667	0.00516807	0.172666	368.256	ENSG00000170485	12
LIAS	0.502531	0.00439205	0.170951	875.148	ENSG00000121897	9
PLXNB1	0.501956	1.02896e-05	0.108912	3441.49	ENSG00000164050	8
ZNF619	0.501588	0.00375937	0.167528	549.749	ENSG00000177873	8
HSPA13	0.501492	3.78037e-05	0.116473	4143.68	ENSG00000155304	4
MVP	0.501196	9.32132e-08	0.0898269	10270.5	ENSG00000013364	14
GMPR	0.499461	1.98273e-05	0.111357	1535.59	ENSG00000137198	5
GNG11	0.499442	0.0013665	0.149234	2449.2	ENSG00000127920	5
SYTL2	0.499408	5.83073e-05	0.117829	1597.29	ENSG00000137501	12
RAB23	0.497985	0.000221939	0.128939	2432.52	ENSG00000112210	7
PTPRM	0.497981	3.37946e-06	0.102864	5655.06	ENSG00000173482	12
WDR27	0.497877	0.00218915	0.158331	955.161	ENSG00000184465	11
KCNC4	0.497278	0.00321802	0.162863	473.056	ENSG00000116396	9
EFNA4	0.497026	5.72167e-05	0.117436	1102.04	ENSG00000243364	3
HIST1H2BK	0.496898	4.77497e-06	0.102977	2432.71	ENSG00000197903	6
P4HA2	0.496532	1.91672e-06	0.0990779	9633.54	ENSG00000072682	14
ARVCF	0.496237	0.000149206	0.12502	3160.9	ENSG00000099889	9
ID2	0.49616	0.00790786	0.183273	553.325	ENSG00000115738	5
CLSTN2	0.495681	0.00360738	0.164012	1776.44	ENSG00000158258	11
CCDC159	0.49542	0.0354707	0.243923	213.806	ENSG00000183401	7
XXbac-BPG299F13.17	0.495146	0.0232477	0.220719	232.773	ENSG00000272501	1
NANOS1	0.495071	0.0110076	0.191197	1182.65	ENSG00000188613	5
ATF7IP2	0.494805	0.0113055	0.193114	368.602	ENSG00000166669	9
TNIP1	0.494726	0.000297036	0.130332	17093.4	ENSG00000145901	10
C11orf95	0.494359	0.00129187	0.147305	2640.39	ENSG00000188070	8
FAM149B1	0.494173	0.000256044	0.129738	1303.5	ENSG00000138286	10
LINC00467	0.493682	0.00303874	0.160435	493.487	ENSG00000153363	8
CD70	0.493647	0.00192171	0.153168	542.355	ENSG00000125726	6
ATP6V0E2-AS1	0.493454	0.00144765	0.14695	596.901	ENSG00000204934	6
ECHDC2	0.492839	0.003352	0.160243	421.941	ENSG00000121310	12
TRIM68	0.492325	0.00143227	0.148853	2595.79	ENSG00000167333	8
APLF	0.492298	0.0291818	0.232239	192.032	ENSG00000169621	5
RARG	0.492265	2.54391e-07	0.0912676	6416.73	ENSG00000172819	12
CRHR1-IT1	0.492131	0.0014785	0.147913	1149.15	ENSG00000204650	9
ARRDC2	0.492123	0.00173668	0.150674	875.45	ENSG00000105643	5
CMTM3	0.491955	5.50107e-06	0.10343	5148.05	ENSG00000140931	15
MFHAS1	0.490934	0.000434945	0.133213	2093.34	ENSG00000147324	6
PHF21A	0.490925	0.000157248	0.123862	2119.97	ENSG00000135365	11
DDX11L2	0.490582	0.00856933	0.182662	324.353	ENSG00000236397	2
EIF3L	0.490459	4.27544e-06	0.102693	35168	ENSG00000100129	13
PLEKHA4	0.490346	0.000805216	0.141368	4755.14	ENSG00000105559	7
GPR1	0.490276	0.0400108	0.249679	275.13	ENSG00000183671	8
FTH1	0.490229	8.61187e-07	0.0951567	103785	ENSG00000167996	11
CELSR2	0.490217	9.38191e-07	0.096138	12068.4	ENSG00000143126	7
CIB2	0.490202	6.34197e-05	0.116217	1658.95	ENSG00000136425	8
AP1G2	0.4901	5.65258e-05	0.116412	4298.11	ENSG00000213983	7
SEZ6L2	0.489413	2.5542e-06	0.0993591	14866.5	ENSG00000174938	10
NCEH1	0.489212	0.000492089	0.134875	4084.28	ENSG00000144959	5
SSH1	0.48909	9.14383e-07	0.0957408	8643.26	ENSG00000084112	10
CD27-AS1	0.488802	0.0202945	0.208117	226.597	ENSG00000215039	2
TRIM26	0.487861	2.91006e-07	0.0906406	8131.86	ENSG00000234127	4
MBD5	0.487643	6.00253e-05	0.115077	1469.78	ENSG00000204406	7
CTD-2263F21.1	0.487478	0.00518881	0.168606	389.708	ENSG00000251257	1
RABL2A	0.48741	0.0115673	0.189425	290.482	ENSG00000144134	14
NUP210	0.486735	6.70351e-06	0.105143	36637.8	ENSG00000132182	7
TUBA3FP	0.486511	0.0230613	0.214459	268.09	ENSG00000161149	7
CACNA1C	0.486362	0.0234874	0.216225	227.041	ENSG00000151067	16
SLC9A1	0.486178	1.14839e-07	0.0872836	6774.67	ENSG00000090020	6
PCBP4	0.485861	3.55742e-07	0.0910035	5535.07	ENSG00000090097	16
TMEM143	0.485604	0.0133762	0.190189	349.586	ENSG00000161558	6
IFIT3	0.484963	0.00871033	0.183722	7814.28	ENSG00000119917	9
TRIM16	0.484955	0.000820131	0.1372	1599.79	ENSG00000221926	7
LINC00669	0.484713	0.012032	0.19031	581.172	ENSG00000267374	1
PCDH10	0.484635	0.0325669	0.232057	258.367	ENSG00000138650	7
PIGP	0.483797	0.00884305	0.18206	748.673	ENSG00000185808	9
MINK1	0.483613	5.50001e-08	0.0855314	11624.1	ENSG00000141503	11
SDSL	0.483213	0.0114968	0.187418	1026.78	ENSG00000139410	10
POMZP3	0.48321	1.7794e-05	0.106743	1982.28	ENSG00000146707	10
SMEK1	0.481753	0.000150576	0.121332	5128.67	ENSG00000100796	13
IGF2R	0.481691	4.66534e-08	0.0838387	46364.8	ENSG00000197081	8
PIK3AP1	0.481505	0.0047528	0.165706	847.704	ENSG00000155629	10
MICAL1	0.480652	1.07361e-05	0.103828	3328.82	ENSG00000135596	13
RPL34	0.480446	7.89316e-05	0.117013	16804.6	ENSG00000109475	12
FBLN2	0.480435	0.000107653	0.11996	16957.3	ENSG00000163520	9
RDH10	0.480386	0.010468	0.184058	396.323	ENSG00000121039	5
ZFP36	0.480139	0.0449848	0.249978	624.897	ENSG00000128016	4
SOX9	0.479888	0.000163356	0.12189	3667.41	ENSG00000125398	5
POM121C	0.479467	1.09428e-05	0.104122	9010.12	ENSG00000135213	8
PARP3	0.479458	3.09035e-05	0.109342	2259.55	ENSG00000041880	10
GLUL	0.479071	1.44132e-07	0.086879	8709.08	ENSG00000135821	12
LINC00460	0.478419	0.0336043	0.228823	220.697	ENSG00000233532	1
STAT3	0.478345	9.30577e-08	0.0861779	17321.6	ENSG00000168610	10
IRF2	0.47778	5.80942e-05	0.111898	2777.55	ENSG00000168310	6
KIAA0232	0.477614	1.61198e-05	0.105233	3188.16	ENSG00000170871	7
TFAP2A	0.476811	3.53158e-06	0.0979205	4923.5	ENSG00000137203	6
ZFAS1	0.476749	0.000171401	0.122119	4689.93	ENSG00000177410	8
DDX60	0.476083	0.0024036	0.152403	3457.41	ENSG00000137628	12
SERTAD3	0.47597	3.61688e-05	0.109304	1547.16	ENSG00000167565	8
EXOC2	0.475699	7.77277e-05	0.114503	5100.65	ENSG00000112685	9
MAP4K4	0.475352	5.4395e-05	0.115157	30179.4	ENSG00000071054	11
PLAC8	0.474957	0.00161763	0.141266	2178.69	ENSG00000145287	6
LTBP3	0.474822	0.00093439	0.140035	11061.3	ENSG00000168056	10
IFI6	0.474812	0.00352764	0.162462	15810.5	ENSG00000126709	10
FBXL2	0.474558	0.0394677	0.231399	526.824	ENSG00000153558	9
SOS2	0.474457	0.000303988	0.124199	2965.7	ENSG00000100485	7
ETV6	0.474363	0.00708874	0.16554	2099.31	ENSG00000139083	6
SPSB1	0.473785	0.00357269	0.154711	2341.07	ENSG00000171621	9
SLC35E2B	0.473375	4.00546e-05	0.110512	6970.53	ENSG00000189339	7
TSNARE1	0.472969	0.0237881	0.208115	288.649	ENSG00000171045	10
CPT2	0.472928	0.000168831	0.12021	3709.94	ENSG00000157184	5
EIF4BP3	0.472644	0.0229459	0.206745	259.55	ENSG00000224546	2
DNER	0.471898	0.00968714	0.176691	353.53	ENSG00000187957	7
ANKMY1	0.471586	0.00053577	0.130313	848.085	ENSG00000144504	11
HDAC11	0.471415	3.14639e-05	0.107282	2000.33	ENSG00000163517	10
MRPS6	0.471345	0.00274579	0.149211	2988.21	ENSG00000243927	1
LRRC37A4P	0.471151	0.0187624	0.197606	490.829	ENSG00000214425	2
SLC16A5	0.471045	0.0293915	0.214421	233.106	ENSG00000170190	11
CERS5	0.470765	1.1309e-05	0.10177	5092.28	ENSG00000139624	8
TEAD2	0.470557	5.20707e-05	0.110822	4662.34	ENSG00000074219	9
KIAA1958	0.470523	0.000267559	0.122092	1888.23	ENSG00000165185	10
MGAT3	0.470519	2.52843e-05	0.105148	3402.29	ENSG00000128268	11
BTG3	0.47035	4.58299e-05	0.10984	3116.9	ENSG00000154640	10
KCNK5	0.470183	0.039978	0.234203	397.438	ENSG00000164626	8
RP4-758J24.5	0.470037	0.0334794	0.223664	222.124	ENSG00000272091	1
ZNF85	0.469837	0.00163344	0.14353	865.609	ENSG00000105750	10
GPR173	0.469634	0.00444807	0.158213	519.868	ENSG00000184194	5
APOBEC3D	0.469595	0.0133762	0.186178	387.769	ENSG00000243811	3
OAF	0.469565	1.87512e-06	0.093261	3777.31	ENSG00000184232	4
ACOT2	0.469419	0.0190575	0.197686	759.536	ENSG00000119673	10
LYSMD1	0.469107	0.00170046	0.142342	786.944	ENSG00000163155	7
SMG6	0.468934	1.11452e-06	0.0914544	11460.6	ENSG00000070366	9
SOCS4	0.46851	0.00134403	0.136202	1927.39	ENSG00000180008	8
LEPR	0.46797	0.00312839	0.152087	754.612	ENSG00000116678	14
MAP1LC3A	0.46787	0.000849199	0.133024	3176.81	ENSG00000101460	8
PQLC1	0.467423	0.000394798	0.125807	4246.79	ENSG00000122490	14
GNPDA1	0.46725	1.16284e-05	0.102428	6991.89	ENSG00000113552	11
SGK223	0.467193	4.37253e-05	0.108503	2345.8	ENSG00000182319	5
CADM1	0.467134	1.89739e-05	0.103991	3515.2	ENSG00000182985	12
CRISPLD1	0.466834	0.000396223	0.124626	862.932	ENSG00000121005	4
BNC2	0.466672	0.00945495	0.177131	1104.32	ENSG00000173068	13
DNMBP	0.466436	0.00363928	0.156086	6036.14	ENSG00000107554	11
AMOTL1	0.466295	4.0642e-06	0.0971607	25391.7	ENSG00000166025	13
NCS1	0.466052	3.3374e-06	0.0967234	11932	ENSG00000107130	6
WNT4	0.465797	0.00347117	0.152701	599.725	ENSG00000162552	10
WASF2	0.465488	6.08209e-08	0.0811982	24714.7	ENSG00000158195	6
RCCD1	0.465422	6.16428e-05	0.109323	3164.46	ENSG00000166965	8
NIPAL1	0.46534	0.00311177	0.149948	1708.78	ENSG00000163293	7
ZNF333	0.4652	0.0119859	0.17717	354.788	ENSG00000160961	7
RNF152	0.464186	0.0344381	0.227655	195.399	ENSG00000176641	6
DLK2	0.46373	0.00108189	0.135427	1012.29	ENSG00000171462	10
ZSCAN25	0.462478	1.34428e-05	0.100124	2344.43	ENSG00000197037	6
PSAP	0.462462	5.5251e-05	0.109406	85610.7	ENSG00000197746	9
KCTD11	0.462184	0.000238841	0.120061	3433.94	ENSG00000213859	3
GXYLT1	0.462042	0.000163462	0.117067	3567.65	ENSG00000151233	6
NAGS	0.461832	0.0381626	0.226348	297.651	ENSG00000161653	6
CDC42EP3	0.461581	0.00117113	0.136241	9854.21	ENSG00000163171	6
NET1	0.461418	3.7871e-06	0.0949486	3803.31	ENSG00000173848	14
CALML4	0.460883	0.0147071	0.180853	527.478	ENSG00000129007	10
ARHGAP24	0.46071	0.0116881	0.177708	380.993	ENSG00000138639	13
PAPLN	0.460587	0.00215863	0.144933	3810.73	ENSG00000100767	11
FKRP	0.460389	0.000621122	0.127067	2256.67	ENSG00000181027	6
VPS37D	0.460364	0.0427208	0.234018	367.958	ENSG00000176428	5
AP001258.4	0.460153	0.0122644	0.177696	367.615	ENSG00000245571	2
EVL	0.4601	4.48328e-05	0.107299	3609.25	ENSG00000196405	8
RALGAPB	0.459541	8.30635e-06	0.099016	14622.1	ENSG00000170471	10
ZKSCAN7	0.459045	0.0134758	0.177681	462.993	ENSG00000196345	8
SPTSSA	0.458561	0.000545341	0.12552	2016.64	ENSG00000165389	6
SLC6A17	0.458554	0.00213812	0.142009	1138.13	ENSG00000197106	6
ADRA1D	0.458458	0.0251611	0.202619	329.51	ENSG00000171873	6
LTBP2	0.458286	0.00125871	0.132089	2127.78	ENSG00000119681	7
LUM	0.457695	0.0317853	0.213204	433.125	ENSG00000139329	4
RPL7P9	0.457622	0.0296556	0.209314	240.349	ENSG00000137970	7
STARD10	0.457551	0.000209266	0.116687	2879.02	ENSG00000214530	3
DNAL4	0.456823	0.00159279	0.137533	1716.87	ENSG00000100246	8
FAM57B	0.456068	0.0199257	0.191438	306.615	ENSG00000149926	9
ARNT2	0.455966	5.00412e-05	0.106509	7865.27	ENSG00000172379	14
TRIM66	0.455911	0.0005667	0.125764	831.937	ENSG00000166436	11
DGKH	0.455709	0.0153711	0.182768	796.239	ENSG00000102780	12
LAMA1	0.455521	1.17068e-05	0.0984357	5355.25	ENSG00000101680	9
RP11-356J5.12	0.455471	0.00111109	0.133017	828.661	ENSG00000250303	2
EFNA5	0.455465	0.0219993	0.196458	287.826	ENSG00000184349	8
ZBTB4	0.455443	9.98332e-07	0.0891794	11280.5	ENSG00000174282	7
RETSAT	0.455361	0.000596295	0.126871	4584.2	ENSG00000042445	9
SIGLEC1	0.455104	0.0384025	0.218251	224.776	ENSG00000088827	8
NLRC5	0.454913	0.000140347	0.113617	4252.11	ENSG00000140853	11
LAMA5	0.454647	0.00808242	0.168671	45133.7	ENSG00000130702	9
ARHGAP22	0.454641	0.0403458	0.223702	187.958	ENSG00000128805	10
VAMP5	0.454549	3.14639e-05	0.104129	3846.4	ENSG00000168899	4
JAZF1	0.454323	6.15709e-05	0.107066	1881.32	ENSG00000153814	7
KCTD7	0.454321	0.00027806	0.117757	3135.94	ENSG00000243335	4
HERC6	0.454251	0.0129503	0.17681	2084.27	ENSG00000138642	10
ADAM12	0.454124	0.0002849	0.120044	5591.3	ENSG00000148848	10
BCAT2	0.45345	3.46688e-05	0.103513	5082.97	ENSG00000105552	10
SCUBE2	0.453299	0.0283446	0.204687	286.741	ENSG00000175356	8
RUNX2	0.453269	0.0155191	0.18262	2537.9	ENSG00000124813	16
SDC3	0.452799	1.165e-05	0.0989828	16040.2	ENSG00000162512	11
OAS3	0.452146	0.0133079	0.169917	38704.9	ENSG00000111331	8
GPR162	0.452035	0.00312434	0.146517	1185.01	ENSG00000250510	3
ENPP4	0.451736	0.0366699	0.220456	261.288	ENSG00000001561	6
KLF10	0.451557	0.0139577	0.176162	2284.35	ENSG00000155090	10
TMED8	0.450658	1.21276e-05	0.0979802	5367.21	ENSG00000100580	7
LY6E	0.450549	2.0408e-05	0.103222	21817.8	ENSG00000160932	6
ARL4D	0.450269	0.000386741	0.12008	1538.42	ENSG00000175906	4
DHPS	0.44974	6.46598e-06	0.0947492	4588.24	ENSG00000095059	11
FBF1	0.449053	0.00750014	0.158601	595.232	ENSG00000188878	12
FAM211B	0.448876	0.0098671	0.166912	382.668	ENSG00000178026	8
IGFBP4	0.448629	0.000380134	0.1232	19326.8	ENSG00000141753	5
MRPL10	0.448237	0.000136507	0.111735	4432.98	ENSG00000159111	8
FBXO10	0.447812	0.0124521	0.172646	554.448	ENSG00000147912	8
FAT4	0.447739	4.9065e-05	0.105098	3541.06	ENSG00000196159	7
TMCO6	0.447502	0.000943369	0.127471	828.506	ENSG00000113119	8
SETD9	0.447001	0.00376216	0.146139	694.308	ENSG00000155542	7
HPCAL1	0.446888	9.78095e-05	0.108876	8370.09	ENSG00000115756	8
RRNAD1	0.446171	0.00105763	0.126261	1459.96	ENSG00000143303	7
S100PBP	0.445819	0.000434945	0.119241	2685.4	ENSG00000116497	13
LL22NC03-N14H11.1	0.445293	0.0196946	0.186586	461.628	ENSG00000272872	1
AVPI1	0.444966	0.000491923	0.121135	1100.34	ENSG00000119986	6
PLEKHG3	0.444853	0.0037064	0.147515	5124.85	ENSG00000126822	11
ADAL	0.444571	0.000282405	0.115399	1535.97	ENSG00000168803	10
MLYCD	0.444478	0.0126931	0.172392	454.796	ENSG00000103150	4
TTLL1	0.444169	0.00725102	0.159463	862.755	ENSG00000100271	12
LTBP4	0.443802	0.0116818	0.173571	11845.8	ENSG00000090006	13
HIPK3	0.443406	0.00108642	0.130978	5288.76	ENSG00000110422	7
MLLT6	0.443288	0.000227671	0.114332	13574.1	ENSG00000108292	12
DUSP14	0.443267	0.000103455	0.108616	4826.36	ENSG00000161326	8
BRD3	0.44324	1.54201e-06	0.0881459	9046.41	ENSG00000169925	12
ARID3B	0.442812	0.0349421	0.212263	839.721	ENSG00000179361	13
POLR3GL	0.44275	0.000798851	0.123819	2582.28	ENSG00000121851	8
OTUB2	0.442634	0.014819	0.175427	731.266	ENSG00000089723	5
RPL31	0.442522	0.000268515	0.115183	35506.6	ENSG00000071082	6
PELI1	0.442502	0.0101319	0.166606	836.645	ENSG00000197329	7
TMEM168	0.442448	0.00964568	0.16412	494.989	ENSG00000146802	8
BCAS3	0.442119	0.000542671	0.120232	1749.5	ENSG00000141376	16
FAM120C	0.441468	0.00125474	0.129085	2056.95	ENSG00000184083	7
APBB2	0.441305	2.88127e-06	0.089086	4948.83	ENSG00000163697	12
ZSCAN2	0.441177	0.000809379	0.124371	1159.99	ENSG00000176371	9
ZNF783	0.441105	0.00707416	0.157531	732.085	ENSG00000204946	5
FTL	0.440434	7.23048e-05	0.10273	87344.8	ENSG00000087086	9
HMSD	0.440234	0.0193889	0.182535	701.79	ENSG00000221887	4
HRH1	0.439966	0.000502469	0.119721	1973.8	ENSG00000196639	6
CSF2RB	0.439558	0.0466449	0.22334	200.153	ENSG00000100368	9
TMEM120B	0.438928	5.07343e-05	0.101982	3270.21	ENSG00000188735	8
PLXNA4	0.438845	0.0106658	0.164394	662.968	ENSG00000221866	5
ZNF813	0.438651	0.0244719	0.190151	320.859	ENSG00000198346	6
ICAM5	0.438613	0.0245028	0.194834	960.168	ENSG00000105376	4
STS	0.438123	0.000129533	0.107612	1552.68	ENSG00000101846	6
RYBP	0.438112	2.14e-05	0.0977236	3878.63	ENSG00000163602	9
ABL2	0.437936	1.10712e-05	0.0945209	10976.7	ENSG00000143322	15
PARP10	0.437243	0.000346751	0.116243	7334.28	ENSG00000178685	9
POM121B	0.437037	0.00479024	0.147357	1076.27	ENSG00000205578	4
GALE	0.436833	3.2221e-05	0.0995491	4994.2	ENSG00000117308	10
LDB1	0.43619	4.90985e-06	0.0907835	6116.23	ENSG00000198728	6
PHC1	0.43605	0.000325114	0.113675	1806.54	ENSG00000111752	6
ADAP1	0.435773	0.0396134	0.211877	458.318	ENSG00000105963	9
PPFIA4	0.435585	0.0221943	0.185789	388.059	ENSG00000143847	11
SRPX2	0.435528	0.00142313	0.128841	1181.38	ENSG00000102359	5
DOC2A	0.435421	0.046124	0.215665	202.662	ENSG00000149927	13
MAPKAPK3	0.435389	0.000451242	0.116957	2993.04	ENSG00000114738	6
ZSWIM8	0.43485	0.000322023	0.114874	8821.28	ENSG00000214655	6
SOCS5	0.434049	0.00360735	0.144208	2244.96	ENSG00000171150	7
RBFOX2	0.433907	3.32552e-07	0.0812348	25843.6	ENSG00000100320	18
ZFP90	0.432943	0.00121095	0.125659	3086.56	ENSG00000184939	11
RXRA	0.432596	3.93634e-06	0.091341	7714.88	ENSG00000186350	8
KALRN	0.432551	0.000643094	0.119214	1471.36	ENSG00000160145	11
ZBTB6	0.432513	0.00227089	0.134629	853.183	ENSG00000186130	4
RP11-115C21.2	0.432011	0.0443557	0.216213	248.448	ENSG00000246089	3
ARRB1	0.432001	0.000553301	0.117012	2770.47	ENSG00000137486	12
PPT2	0.431739	0.000482925	0.116523	1631.42	ENSG00000221988	8
KBTBD7	0.431274	0.0087679	0.159112	957.123	ENSG00000120696	8
MUTYH	0.431236	0.0011121	0.125096	1208.57	ENSG00000132781	13
CENPQ	0.430829	0.0114296	0.163184	1316.02	ENSG00000031691	6
IP6K2	0.430319	4.74824e-06	0.0887961	5884.48	ENSG00000068745	10
PLBD2	0.430298	3.48284e-06	0.0877957	5467.88	ENSG00000151176	3
POLD4	0.430208	0.0208293	0.179694	365.464	ENSG00000175482	4
FAM109A	0.428583	0.000393664	0.113729	1371.22	ENSG00000198324	10
FBN1	0.428149	3.95772e-05	0.0987515	96461.8	ENSG00000166147	9
TRIP10	0.428092	1.51037e-05	0.0932034	5397.17	ENSG00000125733	13
ATXN1L	0.427911	7.01994e-06	0.0905387	7653.81	ENSG00000224470	3
IFITM3	0.427873	0.00486834	0.145317	72008.9	ENSG00000142089	11
FAM89B	0.427829	0.0124065	0.163921	420.329	ENSG00000176973	7
GBAP1	0.427551	0.0229956	0.18287	330.576	ENSG00000160766	10
IQSEC2	0.42754	0.00485932	0.143219	842.851	ENSG00000124313	8
MTSS1L	0.427433	3.09282e-05	0.0966734	10551.1	ENSG00000132613	10
DNASE1L1	0.427327	8.01049e-05	0.101329	3192.48	ENSG00000013563	9
GRN	0.427233	1.11418e-05	0.0923945	44476.8	ENSG00000030582	12
RAB4A	0.426832	0.00871554	0.156993	1124.6	ENSG00000168118	7
CRB2	0.426565	0.00871994	0.150078	1582.55	ENSG00000148204	7
PLEKHM3	0.426422	0.0298543	0.191223	456.752	ENSG00000178385	9
SYT11	0.425941	0.000124207	0.104433	3872.21	ENSG00000132718	7
IVNS1ABP	0.425747	6.01535e-05	0.10014	4729.15	ENSG00000116679	11
TNKS	0.425474	0.00012875	0.104866	3574.67	ENSG00000173273	11
HCFC1R1	0.425258	1.90488e-05	0.0942434	5664.77	ENSG00000103145	6
NID1	0.42522	3.19472e-05	0.0964699	33813.7	ENSG00000116962	10
C1RL	0.425073	0.0136401	0.16409	987.165	ENSG00000139178	6
WDTC1	0.42468	0.000118715	0.104465	9845.75	ENSG00000142784	11
SEMA3C	0.424491	0.000778161	0.120571	8107.76	ENSG00000075223	9
CCND3	0.424085	6.07942e-05	0.101594	9148.7	ENSG00000112576	8
RMND1	0.424013	0.00334041	0.137121	1862.98	ENSG00000155906	12
CDC42BPG	0.423881	0.0115673	0.161482	989.991	ENSG00000171219	8
PLA2R1	0.42387	0.00975474	0.155404	461.463	ENSG00000153246	7
FGFR3	0.423702	0.00878843	0.153951	911.573	ENSG00000068078	13
PARD6A	0.423617	0.0319953	0.192442	686.061	ENSG00000102981	5
CNOT6L	0.423241	0.00047306	0.111752	2126.9	ENSG00000138767	8
RBM20	0.422968	0.0215326	0.176611	347.366	ENSG00000203867	7
LZTS1	0.422743	0.000135567	0.105185	3538.37	ENSG00000061337	11
CRELD1	0.421966	0.000198857	0.106736	2997.31	ENSG00000163703	13
CCNI	0.421602	0.000257531	0.109431	20876.7	ENSG00000118816	5
RAPGEFL1	0.421187	0.00978867	0.154995	499.444	ENSG00000108352	7
EDIL3	0.421186	7.31971e-06	0.088992	11952	ENSG00000164176	8
EML2	0.42108	0.0010376	0.121463	1107.37	ENSG00000125746	10
PIP4K2A	0.421005	0.000965824	0.119717	1685.09	ENSG00000150867	9
ZMIZ1	0.420848	0.00101048	0.121769	9405.13	ENSG00000108175	12
STAT5B	0.420733	0.00110737	0.122578	4507.28	ENSG00000173757	5
C5orf54	0.42069	0.0469728	0.209424	365.056	ENSG00000221886	3
SBF2	0.420633	3.9605e-05	0.095764	6085.04	ENSG00000133812	10
ULBP1	0.420346	0.0109764	0.156481	678.343	ENSG00000111981	4
LYPD6B	0.4203	0.000661684	0.115243	1640.24	ENSG00000150556	12
CHMP1B	0.420091	0.000401412	0.111507	2661.48	ENSG00000255112	2
PCDHB5	0.419624	0.00787381	0.148981	711.034	ENSG00000113209	6
WDR45	0.419553	0.000283701	0.108305	1458.1	ENSG00000196998	11
TLE3	0.418115	0.00360485	0.135596	3607.46	ENSG00000140332	11
NKIRAS2	0.418077	3.14639e-05	0.0943392	10565.7	ENSG00000168256	13
PCK2	0.417535	2.34313e-05	0.0929202	3323.85	ENSG00000100889	7
TLE4	0.41748	8.6795e-05	0.101308	7014.36	ENSG00000106829	14
ABTB1	0.417452	0.00679088	0.145983	1214.8	ENSG00000114626	13
MTMR3	0.41722	3.6892e-06	0.0850394	7877.03	ENSG00000100330	11
TGIF2	0.416791	0.0010591	0.119973	6075.24	ENSG00000118707	5
H1F0	0.416632	8.03214e-05	0.10158	48640.1	ENSG00000189060	4
USPL1	0.416076	0.0148054	0.162522	880.826	ENSG00000132952	7
FKBP5	0.416056	1.72892e-05	0.0916159	5667.39	ENSG00000096060	10
PNPLA4	0.415922	0.00541789	0.142075	954.252	ENSG00000006757	7
BTBD9	0.415434	0.00482747	0.134039	1570.48	ENSG00000183826	12
C14orf93	0.415326	0.00883195	0.150362	832.678	ENSG00000100802	10
CAPG	0.415078	0.000508438	0.112786	3767.89	ENSG00000042493	11
TNPO2	0.414433	0.000596128	0.116329	11420.7	ENSG00000105576	11
FAM132B	0.413896	0.00102431	0.115766	1520.03	ENSG00000178752	11
KCNH3	0.413869	0.00492266	0.139658	874.777	ENSG00000135519	6
RFFL	0.413719	0.00118638	0.120028	1469.23	ENSG00000092871	12
LOXL4	0.413699	0.000311461	0.107227	2879.53	ENSG00000138131	3
NOD1	0.413308	0.00236853	0.128949	1153.69	ENSG00000106100	6
ABI3BP	0.41317	0.0196717	0.170759	2619.65	ENSG00000154175	12
ZNHIT3	0.413129	0.00125654	0.120127	2574.12	ENSG00000108278	7
CDH13	0.413041	1.88478e-06	0.0819525	14516	ENSG00000140945	11
NOA1	0.413038	0.00889311	0.150373	2295.93	ENSG00000084092	6
PLCD1	0.413024	0.00199543	0.12669	858.57	ENSG00000187091	9
POLR1D	0.412762	0.00042062	0.110534	3964.76	ENSG00000186184	11
CHST7	0.412521	0.0398493	0.201618	805.226	ENSG00000147119	3
C20orf96	0.412506	0.0127583	0.156641	694.173	ENSG00000196476	7
RP11-57H14.4	0.411239	0.0184779	0.166884	564.756	ENSG00000260917	1
HOMEZ	0.411169	0.000804589	0.114595	1271.54	ENSG00000215271	6
MICALL1	0.411076	0.00449766	0.139258	15204.3	ENSG00000100139	9
SLC4A11	0.410706	0.0040007	0.135022	797.968	ENSG00000088836	8
ARHGEF25	0.409997	0.00298541	0.129395	1886.83	ENSG00000240771	2
ANKRD13B	0.409916	0.00423651	0.134879	991.349	ENSG00000198720	8
ALPL	0.409615	0.0456558	0.196292	335.639	ENSG00000162551	9
FAM104A	0.408781	0.000218283	0.104473	4047.36	ENSG00000133193	8
[truncated: 3,630 more rows]
